# Supplementary material for: Bronze Age make-up recipes from Sudanese Lower Nubia point to a greater diversity across cultural borders in ancient Northeast Africa
Source: PLoS One. 2025 Sep 11;20(9):e0330205. doi: 10.1371/journal.pone.0330205 (PMC12425255; doi:10.1371/journal.pone.0330205)
Supplement: S3 Table — (XLSX) [file pone.0330205.s003.xlsx]

## Sheet: ATR
Supporting Information 3: ATR-FTIR peaks
X	CA220423	CA220424	CA220425	CA220426	CA220427	CA220428	CA220430	CA220432	CA220433	CA220434	CA220436	CA220437	CA220438	CA220439	CA220440	CA240071	CA240072
	1	2	3	4	5	6	8	10	11	12	14	15	16	17	18	19	20
Wavenumber	185 200:7	185 2:1	185 22:1	185 56:2	185 73:2	185 84:33	185 128:2 Kohl	185 248:7	185 269:1	185 305:1	185 512:20	183 54:1	95 25:3a	47 72:1	33 1:5	K10-41	K10-25
cm-1	Fadrus	Fadrus	Fadrus	Fadrus	Fadrus	Fadrus	Fadrus	Fadrus	Fadrus	Fadrus	Fadrus	Ashkeit	Ashkeit	Debeira East	Debeira East	Buhen	Buhen
410764000	64648.2	200032	116328	233832	200620	282438	92971	175598	225777	343282	214566	78237.1	213375	281410	171464	163604	163877
412692000	57423.4	198394	109341	231206	181320	282108	83489.4	162214	223167	347160	206550	85831.6	171569	307857	181332	163887	163410
414620000	72419.4	200447	120155	241359	187533	300007	93867.5	163372	240170	364424	219845	95626.6	196837	304580	192079	164073	164305
416549000	75413.7	202497	136184	244922	187062	300990	93886.1	173489	237559	346300	217466	91273	231014	275665	202172	164569	166409
418477000	76628.1	210362	148522	268763	212615	308597	99368.7	179811	238112	353487	207100	82392	215760	311099	210591	165624	169039
420406000	63439.2	185400	127720	232783	196771	302577	98565.6	163931	235185	348878	211820	80418.2	186227	319245	217086	167197	171277
422334000	60361.4	193433	121626	215091	185851	304333	100695	168730	245239	361569	218656	83874.5	215999	326444	222166	168980	172465
424263000	67665.1	194862	115458	196545	173437	297647	98952.7	169004	238427	363020	216575	81677.7	218075	313474	226526	170536	172437
426191000	79031.8	196975	117838	187000	169963	306414	103582	163709	245433	376294	224966	82941.6	202412	294510	230536	171518	171590
428120000	73339.4	192466	115019	173143	161792	302409	103069	164664	247134	367121	220871	80467.2	204222	274495	233725	171795	170553
430048000	70876.8	199958	120055	167025	163967	310138	107188	176618	259335	366781	222370	80891.8	226379	277655	234932	171500	169910
431977000	67658.1	195455	121838	161696	160468	315443	105505	177738	260936	360766	221610	81320.1	220335	293255	233239	170915	169930
433905000	66001	192932	121118	159044	162307	323470	105605	172089	262193	364590	217508	86778.3	204001	305152	229138	170319	170549
435834000	65840.6	193337	117026	155614	158196	317668	102357	167344	255766	357921	216846	88414.3	207288	285119	224293	169845	171476
437762000	65809.3	195284	119269	156066	160907	322172	103521	170585	258816	365623	222284	85742.4	226968	280202	220406	169446	172416
439691000	64158.1	191181	116350	155126	158800	322949	101795	169262	258615	364968	218437	82699.1	221220	282133	218295	168948	173259
441619000	71025.1	194151	116392	163498	161084	326044	102453	166069	260423	368200	221878	85823.1	213576	280191	217939	168168	174101
443547000	73604.8	189653	116999	167466	159804	320254	99236	169565	251070	359250	218235	87794.2	214081	258139	218751	167014	175111
445476000	69852.9	192648	121592	169860	158840	320934	102996	175767	252913	355684	215166	89942.6	213765	253198	219947	165540	176336
447404000	62069.5	192901	121919	169393	153703	316564	105901	170332	255246	348208	214465	86771.3	202081	258641	220875	163923	177592
449333000	63308.3	196247	124025	170775	153125	319807	107565	168749	262664	353091	216059	88428.2	206122	273052	221350	162405	178500
451261000	69772.9	194408	121641	173828	151239	317798	105946	170360	256662	354073	218429	91511.8	218945	278590	221725	161218	178698
453190000	74640.1	194323	120074	177466	154900	316362	106908	170776	254970	357618	221634	92783.3	219894	275648	222651	160505	178055
455118000	71381.9	195253	116380	173632	156384	310752	103172	167380	256161	352215	219176	89774.5	204343	275060	224673	160312	176827
457047000	68109.8	196394	117687	175956	159786	309196	105051	169338	259110	345473	222222	88896.6	203949	268704	227878	160614	175581
458975000	70001.2	189720	121051	171703	155813	305084	107363	171315	254646	333183	216852	89124.6	208713	249165	231838	161355	174950
460904000	75290.2	192747	126360	166138	154770	306160	107547	168362	256972	333900	215262	89315.3	208656	248346	235760	162463	175269
462832000	76217.9	191267	127630	159986	154673	303731	107757	165208	254246	328379	216566	89243.7	209710	246646	238905	163837	176438
464761000	73806.3	192140	126932	156564	156408	307501	109348	166455	253855	329778	214918	89040.6	212782	249044	240873	165327	177932
466689000	67160.2	189594	121578	150067	154490	308008	102106	163774	252006	326018	213899	85045	201656	246787	241815	166700	179109
468618000	67672.7	188174	119589	144174	154003	309808	98913.6	161714	252293	320756	217843	84796.2	197029	244882	242210	167697	179493
470546000	71792.7	187390	119113	137160	150820	308198	96495.9	159381	243978	307467	212407	87018.9	202791	244294	242572	168164	178994
472474000	68691.3	188261	121520	134074	150878	309065	91669.8	158728	241100	297056	211421	88618.9	198055	228679	243130	168154	177895
474403000	58808.8	181497	121667	130241	148496	306919	87651.4	154776	237850	284808	208748	85795.3	184410	205909	243736	167941	176658
476331000	53825.2	178791	123160	128545	147929	308085	85782.4	150654	238234	277816	201231	84962.5	191639	204873	243970	167852	175694
478260000	51418.5	176202	122741	127051	145356	304950	79405.1	148728	235751	270879	199768	84676.2	200436	206619	243436	168127	175163
480188000	54217.7	175773	120604	125473	144355	303532	77300.9	149269	235536	268416	199624	86145	188541	206373	242032	168805	174971
482117000	55221.7	174563	116796	122819	142260	299892	75162.4	145535	231294	262106	193660	85699.5	171534	192315	240027	169742	174870
484045000	51443	174388	114574	122230	142121	298178	70766.8	144392	231471	256536	195894	84867.7	178069	180173	237915	170664	174676
485974000	46250.2	171494	112068	120806	138903	293774	69140.2	143733	229214	249730	196021	84066.8	190055	176790	236141	171295	174434
487902000	45097.9	171223	114038	120480	138394	293660	71595.8	142176	228279	247346	193116	85324.2	183542	172818	234937	171469	174426
489831000	46199.6	169726	117716	119563	137802	290712	68071.9	137710	224318	243277	193498	85788.3	169054	168966	234272	171185	174966
491759000	48244.5	169133	120188	120091	139423	287460	67165.8	138228	225810	241297	193789	85500.2	172048	169277	233985	170608	176207
493688000	48142.2	169155	118620	119271	137242	284715	68316.5	139235	224816	239530	190021	82863.9	182167	169376	233979	169976	177981
495616000	47317.4	170222	116115	119087	135406	285096	68215.7	139429	224646	239959	191592	82235.9	182448	168283	234382	169513	179857
497545000	46054.6	170546	113172	117780	133178	282059	67824.8	138495	223237	236132	191808	82590.5	174468	166480	235536	169335	181285
499473000	46184.3	172527	113445	117664	133163	280548	68650.5	140000	222708	234390	190948	83252.4	178371	166675	237841	169448	181881
501401000	46191.1	171000	113526	116616	133682	280039	67238.7	139790	221378	231401	191153	81596.6	186876	164120	241470	169780	181612
503330000	46710.6	166453	112514	115625	136448	286150	68336.3	139800	222456	232815	190038	76716.9	187278	161539	246209	170236	180808
505258000	46773.6	161911	110225	114384	137550	288786	69622.8	140075	220657	233221	187155	72712.7	182308	157613	251431	170738	179979
507187000	48411.3	165919	112066	113778	137404	283935	69732.2	142550	221539	230015	188480	77828.1	184270	158014	256353	171220	179541
509115000	49597.6	168350	113171	112621	134985	278395	68831.2	142315	222850	225466	188640	81537	186088	160048	260323	171620	179664
511044000	50157	169211	113785	112021	134647	278912	70681	142179	224534	224739	188267	81283.8	187237	162465	263098	171862	180220
512972000	49263.8	169068	113106	111417	133068	279125	71584.5	141751	222931	222718	188240	81261.5	185851	165018	264907	171848	180919
514901000	49156.1	170648	113854	112366	133037	280421	72394	142273	222414	222923	188720	82175.4	184825	167390	266244	171512	181488
516829000	48614.3	169927	113714	111319	133092	279489	71876.8	141750	220073	221322	186728	81614.1	184182	167208	267575	170859	181849
518758000	49031	169268	114069	110201	133333	279214	72355.6	142779	219801	221261	186656	81159.6	184990	167968	269063	170000	182136
520686000	48653.4	168613	113895	109570	132192	276224	71424.4	142104	217927	220333	186551	81115.4	183032	165807	270494	169114	182602
522615000	48305.1	169214	114548	110133	131687	273992	70684.8	141668	218076	220173	186455	82268	181900	165872	271379	168413	183427
524543000	47841.3	168824	113228	109022	130524	271262	69942.9	140453	216565	217732	185665	82128.2	179510	165738	271292	168055	184577
526471000	47388.6	167306	112796	108794	131322	268469	68938.6	140140	217659	216318	184891	81296.3	178027	165248	270159	168070	185778
528400000	46130.9	165341	112690	107661	131002	264248	68529.2	139426	217203	214617	183649	80332.4	178008	163330	268400	168341	186670
530328000	45257.4	167138	113683	107221	131102	262136	69751.8	139460	218099	214322	183990	80849.7	180017	160757	266700	168640	186998
532257000	44298	167782	113304	106680	130700	259021	68859.7	139113	216468	211724	182712	80358.3	178465	157817	265734	168746	186780
534185000	44327.2	168127	113370	106727	131508	256614	69216.7	139466	216724	210032	181789	79894	176115	155936	265846	168531	186276
536114000	43358.4	167097	112537	106539	130165	253546	69001.4	138527	216743	208002	180761	79762.3	174210	154240	266978	168020	185862
538042000	41980.6	166210	112596	106617	129912	251472	67986.2	137848	216752	205618	180442	80474.6	174069	153393	268772	167326	185840
539971000	40616.2	164537	112062	105680	128601	247641	66220.7	136413	215270	201177	179433	79934.6	171924	149900	270799	166580	186286
541899000	39975	164498	111785	105028	128131	245100	64789.5	135378	215526	198685	177966	79686	169818	146031	272788	165854	186988
543828000	38431.5	162900	111063	103949	127751	241694	62071.7	134320	213435	195585	175260	79414.2	167314	141027	274710	165146	187517
545756000	36967.5	162344	111386	104012	127154	239148	59669.7	133826	212195	193421	173900	79159.8	166462	136688	276734	164407	187494
547685000	34858.5	160838	111431	103382	125157	236277	55829.9	132741	210574	190445	172713	78287.1	164643	133144	279020	163592	186812
549613000	32824	160424	111730	103048	124400	234928	51696.5	132262	209738	188604	171874	77628.6	163274	130896	281558	162699	185743
551542000	31171.5	160711	111099	102972	123240	233091	47950.5	131422	208127	186260	170621	77101.4	161753	128201	284105	161787	184712
553470000	29995.4	160884	111362	103178	123452	232731	45126.6	131096	207696	185042	169820	77083.4	161338	125604	286287	160943	184063
555398000	29102.4	159322	111780	103158	122938	232176	42316.4	130350	205795	183559	168666	76620.9	160680	123558	287776	160235	183866
557327000	28926.3	159185	112100	104223	122768	232705	40422.1	130421	206493	183122	168169	76985.3	160736	122772	288484	159683	183954
559255000	28186.9	158812	111978	105226	122390	233501	38564.3	130222	207222	181804	166761	77364.4	160170	121304	288602	159250	184024
561184000	27156.3	159644	112428	106308	122780	235969	37919.3	130834	208972	180731	166235	77476.2	159827	119814	288505	158865	183809
563112000	25810.5	159938	112631	106650	122976	237955	36676.3	130722	209202	179296	165892	76669.3	159052	118258	288513	158468	183210
565041000	25273.1	160184	113254	107559	124307	241711	36114.5	131486	210845	178204	165771	77040.3	159878	117070	288736	158041	182317
566969000	24949.5	160887	112964	108935	124642	245977	36162.3	132126	211554	175503	164934	77140.8	160272	115583	289003	157609	181338
568898000	24909.8	162219	113659	110736	126070	251646	36431.8	133099	212676	172843	164764	76890.9	161244	114747	289000	157224	180458
570826000	24618.9	162034	113662	111992	126511	257715	36542.5	133804	213978	170177	164438	76306.6	161963	113796	288473	156917	179740
572755000	24642.1	162891	114249	113657	126648	265066	37300.2	135351	216033	168824	164789	76594.8	163045	113030	287425	156671	179105
574683000	24566	163376	114427	114782	127080	272082	37484.8	136911	217363	166726	164075	76548.9	163254	111430	286121	156423	178415
576612000	24308.3	164087	115137	116265	128878	281586	38042.1	139320	219871	164978	163677	76682.5	164803	110850	284977	156099	177574
578540000	23846.4	164950	115432	117437	129381	290838	38115.5	141210	221648	163402	163107	76362	167148	110681	284356	155649	176615
580469000	23457.5	166603	116275	119277	131211	300925	37695.4	144039	224489	162322	162623	76641.6	170316	109897	284383	155084	175696
582397000	22980.7	167954	116482	120985	132930	311174	37055.2	147710	227283	160611	161695	76523.2	172864	108236	284875	154465	175014
584325000	22887.2	169829	117686	123152	135119	322160	36493	152497	231007	159453	161258	76863.3	176740	107128	285374	153856	174678
586254000	22963	171160	119174	125336	137554	331832	35510.1	157360	234685	158033	160092	77443.5	180792	106874	285415	153286	174638
588182000	23517.2	173495	120520	127965	139806	340908	34850.8	162446	239814	157446	159700	78355.2	185176	107140	284758	152722	174691
590111000	23962.2	174445	121124	130376	140359	345168	34019.3	165729	243128	156888	159398	78551.1	188405	106810	283556	152086	174604
592039000	24603.5	174349	121842	132649	140406	344929	33348.4	166999	245049	156989	159094	78422.8	189664	106171	282187	151308	174237
593968000	24549.8	172064	120567	134173	137685	337396	32411.8	165297	243123	156359	158371	77951.8	186214	104763	281022	150376	173637
595896000	24481.4	168425	118996	135870	134031	325636	31378.2	161687	239079	155892	158208	77381.5	180419	103531	280219	149363	173003
597825000	24260.5	163732	116941	135911	128849	311245	29782.4	155690	232270	155410	158023	76569.2	173023	102574	279714	148414	172602
599753000	23674.7	159272	114378	133852	122805	296859	28150.9	148817	224571	155484	157415	75649.4	165666	101906	279317	147683	172614
601682000	22335.6	153403	111077	129080	116439	281809	26167.5	140752	214757	154470	155463	74150.1	157935	100664	278860	147279	173020
603610000	21001.2	148337	107949	122834	110415	268489	24323.7	133173	205806	153311	153471	72910.9	150556	99025.5	278314	147205	173581
605539000	19140.5	143285	104347	115450	104173	255420	22147.7	125426	196580	151523	150889	71726.5	143114	97164.2	277799	147366	173938
607467000	17675.2	139213	101525	108259	99491.5	243362	20158.9	118040	188810	150528	148347	70770.5	136768	95740.2	277485	147597	173817
609396000	16517.7	135939	98780.2	101205	95736.7	231160	18366.8	111570	182560	148886	145935	69786.5	131260	94240.9	277450	147749	173166
611324000	15612.4	134058	97006.1	95366.5	93690.7	219615	16796.5	107210	178256	147014	144281	69326.6	127701	92928	277572	147755	172160
613252000	14790	133306	95983.5	90841.3	93191.7	209913	15411.7	104586	175199	145100	142567	69023.9	125322	91729.7	277533	147647	171058
615181000	14152.5	134018	96031.4	88160.3	94577.1	203255	14761.9	104092	174614	144171	141622	68966.4	124290	91010.3	276945	147523	170065
617109000	13724.6	135024	96706.6	86666.7	96686.8	198230	14432.2	105393	175144	143215	140254	68757.3	124464	90302.4	275503	147488	169236
619038000	13736.5	137212	97723.5	86038.5	99278.1	195130	15031	108155	176847	142471	139272	68744.4	126806	90209.7	273150	147599	168496
620966000	14040.2	138998	98283	85813.2	101131	192765	15947.3	111064	178703	141256	138761	68584.1	129665	90543.8	270098	147837	167719
622895000	14623.8	139637	99173.3	85931	102486	191000	16934.4	113511	180764	140768	138329	68693.4	131788	91086.3	266743	148127	166834
624823000	15113.3	138665	99037.2	85579.6	102062	189077	17797.6	114362	181159	140442	137615	68566.8	132044	91209.3	263476	148374	165886
626752000	15150	136608	98087.9	84826.7	100235	186537	18368.1	113759	180216	140558	137238	68397.8	130575	91228.6	260559	148513	165019
628680000	14773.8	133138	96068.5	83472	96775.7	182113	17757.3	111090	176716	140292	136592	67694.9	126444	91141.6	258061	148532	164386
630609000	14088.8	128936	93835.7	82119.2	92228.7	175929	16886.4	106607	171802	140264	136130	67108	119932	91207.4	255897	148456	164051
632537000	12933.5	123661	90877.4	79852.2	86668.5	167619	15590.3	100667	164927	140016	135339	65991.4	111814	90786.8	253932	148317	163933
634466000	11869.1	118639	87765.3	77251	81026.2	158082	14093.8	94236.3	157933	140239	134633	64941.4	103460	90263.5	252066	148127	163839
636394000	10856.8	114426	84777.9	74631.6	74954.3	148118	12607.6	87543.7	150728	140094	133800	63988.1	95014.8	89707.4	250265	147865	163561
638323000	9978.7	111535	82628.4	72248.5	69932	139328	11526.2	81220.1	145061	140464	132907	63179.8	88236.4	89625.8	248524	147499	162976
640251000	9554.76	109258	80786.4	69947.8	66319.2	131721	10603.9	75485	141069	140833	131780	62467.8	83427.7	89985.4	246796	147023	162128
642179000	9479.41	108603	80249.7	68307.2	64347.6	125386	10159.1	71319.2	139326	141015	131337	62087.7	80513.5	90444.7	244960	146486	161207
644108000	9056.23	108859	80628.2	66901.9	63239.2	120470	9812.85	68569.4	137866	140822	130802	61701	78516.4	90289.7	242846	145990	160461
646036000	8842.17	110168	82635.8	66307.7	62718.4	118146	9957.32	66959.1	137684	141344	130456	62011.2	78373.1	90004.8	240333	145657	160055
647965000	8771.48	110372	82619.1	66061.7	62730.5	116513	10213.5	65963.8	137707	141719	130134	62464.5	78725.4	89536.1	237455	145568	159993
649893000	8629.14	109404	78701.4	65868.6	63497.4	112424	10462.5	65426.4	137962	142223	130031	62652.3	77394.5	89301.5	234418	145704	160108
651822000	8533.78	109973	76875.1	65805.3	63975.4	108847	10737.4	64991.5	138550	142519	129926	62600.5	76323.2	89157.5	231499	145951	160152
653750000	8584.38	111187	77846	66306.7	64808.8	107231	11122.4	65083.1	139837	142998	130355	62969.1	76940.5	89054.4	228886	146133	159905
655679000	8626.51	111924	78540.6	67053.8	65388.3	106206	11435.5	65452.9	140878	143145	130513	63271.3	78141.3	88745.1	226604	146109	159297
657607000	8879.76	113437	79441.4	68718.9	65757.9	105947	12139.1	66054.1	142867	144302	131360	63893.9	79563.1	89072.6	224491	145808	158417
659536000	9114.81	114280	80351.7	70789.1	66296.9	106009	12782.4	66807	144589	145822	132416	64469.1	80757.1	89663.4	222299	145266	157455
661464000	9221.43	115378	81498	74273	67448	106570	13724.5	68109.9	146824	147627	133805	65341.5	82846.1	90319.6	219797	144584	156580
663393000	9207.2	116485	82261.8	78816.9	68172.5	107298	14534.4	69541.3	149010	149054	135295	66251.7	85197.9	90861.5	216919	143891	155868
665321000	9501.02	119327	82619.1	83276.6	67997.8	108354	15448.6	70633	151174	150840	137705	66902.7	86743.6	91466.1	213805	143288	155297
667250000	9808.65	120574	83462.8	87468.2	68497.9	110400	15735.4	71857.3	152995	153583	139062	67707.8	87962.5	92722.4	210760	142813	154798
669178000	9835.41	117828	85988.5	90178.3	71566.4	112950	15625.6	73589.7	156435	156945	138860	70717.1	91293.1	95080.6	208106	142447	154332
671106000	9778.82	120189	86305.4	88300.9	71245.9	113807	16115.2	72908.6	155922	157262	140371	72127.5	91284.9	95647.6	206037	142143	153933
673035000	9745.1	122258	87779.3	85117.4	71680.4	117319	16387.6	72005.8	155107	158855	141610	74683.2	90578.7	96466.1	204559	141860	153697
674963000	9453.32	123174	90200.4	80506.3	72862.5	124209	16357.1	71198.9	153434	160810	141314	77809.4	89547.1	97004.2	203494	141593	153718
676892000	9074.34	123239	90937.9	75845.1	74090.1	135554	16500	70350.8	150978	163282	140441	77488.9	88092.4	97881	202575	141365	154010
678820000	8597.14	121086	86646.2	71420.8	73777.5	147735	16447.1	69131.2	147496	165036	138228	70916.1	85564.1	99041.7	201560	141204	154454
680749000	8240.5	117392	79324.6	67639.7	72753.4	154192	16484.7	68146.8	144027	167204	134454	61203.8	82960.4	100797	200340	141120	154838
682677000	7749.53	114391	73077.1	64689.4	70897.6	148244	16515.5	67292.4	140929	169288	130300	53392.8	80547.1	102032	198953	141089	154918
684606000	7302.38	113534	70794.4	62495.3	69842.4	134220	16876.8	66699.9	138553	171329	127217	50612.6	79573.1	103193	197539	141066	154559
686534000	7019.75	113519	70679.1	60844.2	69180.9	120307	16845.5	66065.2	136184	172892	125000	50725.8	79622.9	104672	196229	141006	153806
688463000	7128.54	113967	70947.1	59932.2	68779.3	111953	16832.1	65750.2	135356	174838	124042	51427.4	80178.1	106821	195077	140899	152866
690391000	7100.29	114458	71008.7	59203.6	68645.5	107953	17008	65750.6	134796	175996	123516	51916.9	80810.6	109045	194020	140771	152003
692320000	6747.51	114951	71336.5	58738.3	68639.4	105483	17025.7	65834	134240	177474	123041	52398.2	81588.2	110869	192923	140675	151404
694248000	6242.28	115216	71166.5	58286.5	68294.9	101509	16349.8	65353.9	133401	178018	122002	52711.7	81742	110236	191646	140655	151114
696177000	5548.45	115222	71385.6	57336.2	68210.9	95814.1	15244.2	64807.4	132302	177750	120111	52899.1	81441.7	106977	190114	140724	151028
698105000	4667.53	114938	71488.6	55932.1	67838	90240.2	13662.6	64168.7	130800	176924	118020	52912.8	80936.2	102343	188348	140855	150969
700033000	3733.43	114951	71347	54726.2	67853.4	86495.4	12153.2	63506.9	130014	176575	116368	53004	80633.6	98611.6	186420	140993	150779
701962000	2913.14	115156	71275.1	54144.6	67759.1	84161.1	11107	62916.5	129400	176093	114982	53004	80511.4	95638.5	184402	141080	150419
703890000	2415.79	116160	71363.8	53874.4	67827.9	83056.7	10692.4	62638.4	129427	176408	114240	53025.7	80644.1	93797.4	182320	141088	149975
705819000	2289.01	117323	71285.2	53762	67943.9	82579.2	10657.4	62259.6	129192	176587	113754	52954.2	80231	92817.9	180157	141035	149613
707747000	2054.45	118885	71479	53748.3	68455.6	81826.7	11546.7	61993.3	129084	177453	113352	53052.4	79909	93223	177890	140971	149466
709676000	1603.18	120620	71582.4	54124.5	68754.8	79791.7	13326.8	61952.9	129065	178289	113231	53125.8	79634.9	94775.3	175539	140947	149570
711604000	1335.61	121562	71837.1	54481.9	69072.6	76837.4	14857.3	61990.5	129195	178953	113095	53397.4	79391.4	96253.3	173182	140986	149840
713533000	1284.64	120397	71702.2	54094.5	68767.4	74514.6	14160.8	62000.7	128744	178338	112250	53441.6	79273	95812.8	170944	141067	150124
715461000	1359.65	118043	71463	53686.2	68134.9	73282.8	12053.5	62179.7	128443	177400	111473	53445.7	80604.5	94267.2	168933	141142	150282
717390000	1538.48	115728	71534.9	53900.9	67596.7	72763.5	9977.83	62335.2	128194	175966	111048	53517.9	82886.6	93373.7	167194	141159	150259
719318000	1751.36	114089	71932.3	54520	67488.2	72871.7	8327.22	62425.7	128536	174988	110880	53757.1	82684.3	93594.6	165687	141094	150119
721247000	2056.78	113038	71791.8	54963.8	67183.1	73079	7019.02	62540.7	128965	173792	110751	53984.4	79612.3	93902.4	164303	140955	150012
723175000	2429.45	112880	71715.6	54903.7	67279.8	73031.8	6581.64	62904.1	129267	172937	110853	54370	77807.7	94319.2	162922	140768	150086
725104000	2472.27	112762	71767.5	54350.5	67234.4	72996.5	6764.99	63161.5	129447	171813	110931	54511.6	77405.4	94752.2	161484	140561	150389
727032000	2331.58	112850	71988.1	53938.7	67336.3	73058.6	7095.24	63347.3	129696	170895	111147	54581.1	78412.9	95578.2	160028	140339	150850
728960000	2351.89	112973	72091.6	53803.3	67390.7	73101.5	7275.64	63425.5	129182	169717	111299	54334.4	80459.6	96377.6	158666	140094	151306
730889000	2332.78	113468	72321.7	53812.6	67417.1	73072.5	7724.45	63593.3	128950	168860	111762	53979	81285.1	97212.6	157519	139816	151608
732817000	2167.62	113666	72262.3	53757.6	67415.8	72999.8	8218.06	63551.6	128700	167651	112055	53722.3	79012.5	97767.9	156641	139514	151675
734746000	2058.54	113879	72516	54003.1	67817.3	73150.3	8942.24	63668.9	128712	166783	112256	53639.2	76781	98650.9	155973	139231	151527
736674000	2015.1	114280	72863.9	54377.8	67805.9	73347.3	9629.71	63991	128851	165650	112656	53479.2	76333.2	99716.3	155354	139032	151246
738603000	2174.93	114833	73681.5	54776.6	67998.6	73522.2	10262.8	64418.8	129200	164625	113150	53570.4	76919.1	100991	154576	138979	150923
740531000	2416.48	115638	74427	55332.9	68134.6	73709.5	11112.1	64671.7	129283	163449	113398	53718.6	77612.4	102275	153457	139093	150599
742460000	2703.81	116576	75214.9	55899.6	68290.2	73974.9	12146.5	65154	129949	162629	113811	53996.4	78587.3	103847	151924	139332	150258
744388000	3075.06	116552	75389	55799.4	68277.6	74146.9	12970.3	65521	130258	161235	113992	53966.9	79462.8	105064	150032	139602	149858
746317000	3295.93	116100	74686.8	55397.3	68354.7	74197.9	13912	65463.2	130242	159957	114321	53519.5	80061	106516	147946	139797	149386
748245000	3549.61	115529	73714.8	55073.6	68171.7	74374.8	14786.3	64999.4	129891	158569	114728	52865.7	80279.9	108123	145857	139850	148890
750174000	4031.94	115338	73672.2	55004	68292.4	74871.6	15504.6	64892.1	129990	157215	115033	52622.5	80987.2	109675	143928	139772	148478
752102000	4446.27	115998	74630.2	55014.7	68252.1	75954.5	16157.9	65055.6	130112	155744	115278	52509.1	81937.2	110892	142253	139636	148261
754031000	4812.68	117585	77133.8	55369.5	68415.2	78314.7	17024	65318.3	130581	154554	115637	52600.8	83362.2	112203	140855	139550	148291
755959000	5105.66	119636	80624.6	55869.1	68627.3	83563.8	17875	65383.7	131068	153236	115815	52646.2	85477.1	113617	139711	139588	148526
757888000	5494.55	120505	81827.2	56389.1	68904.7	90587.1	18886.7	65749.4	131832	152154	116126	52659.1	87895.9	115327	138785	139767	148838
759816000	5852.94	117481	76279.9	56515.7	69033.9	91711.9	19742.6	66250.6	131747	150593	116389	52511.5	88156.2	116651	138052	140033	149070
761744000	6163.57	113518	67778.9	56259.2	69280.6	84677.7	20480.8	66853	131351	149290	116610	52448.2	85196.2	117924	137498	140289	149098
763673000	6432.51	112313	62732.3	55984.9	69133.1	77887.4	21019.8	67407.1	131148	147943	116742	52285.5	81914.1	119106	137105	140437	148906
765601000	6670.19	112802	62136.2	56226.5	69314.6	75834.4	21534.6	67942.4	131546	146698	116851	52365.7	81398.7	120759	136844	140422	148581
767530000	6988.6	113414	62752.9	56706.6	69374.4	76211.8	22093.1	68328.1	131947	145266	117102	52548.3	82437.5	122413	136663	140253	148266
769458000	7535.92	114407	63625.4	57320.4	69565.6	77459.3	23048.5	68919.4	132668	144188	117625	52607.1	83817.1	124285	136504	139991	148078
771387000	8369.69	115250	64332.6	57864.3	69731.1	79234.2	24633.9	69407.1	133434	142928	118025	52439.9	85166.1	125738	136324	139714	148054
773315000	9785.76	116250	64868.9	58548.9	70033	81720.1	27137.3	69874.5	134812	141886	118746	52515	86309	127209	136097	139476	148135
775244000	11735.6	116912	65466.8	59389.8	70338	84866	29897.1	70308	136128	140466	119487	52530.4	87257.5	127969	135819	139293	148214
777172000	14223	117193	66349.8	60410.6	70724.2	88670.2	32948.5	70900.6	137338	138996	120221	52575.9	88317.9	127626	135489	139149	148186
779101000	15641.5	116946	66672.8	60615.1	70395.8	91183.7	34742.2	70912.5	137063	137160	120378	52467.4	88752.5	125814	135096	139020	148017
781029000	14372.1	116458	66823.6	59380.6	69945.4	90484.6	33566.8	70495	135276	135271	119709	52511.2	88852.4	123320	134616	138900	147760
782958000	11308.3	115919	66593.9	57384.8	69487.2	87404.1	29740.6	70050.6	132641	133281	118310	52635.2	88482.5	120500	134032	138813	147523
784886000	8501.71	115620	66490.7	55650.1	69242.5	84396.2	25401.5	69707.9	130552	131610	117116	52641	88056.1	118310	133355	138796	147396
786815000	6572.22	115321	66521.5	54437.9	68980.7	82518	21669.1	69485	128921	129929	116227	52308.5	87817.6	116792	132649	138876	147396
788743000	5433.02	115507	66501.2	53795.1	68777.2	81970.6	19158.8	69393.7	128129	128511	115695	52106.4	87811.9	116014	132020	139048	147449
790671000	4665.94	115728	66456.1	53425.2	68454	82210.9	17530.1	69274.9	127705	127098	115355	52025	87737.8	115547	131597	139270	147437
792600000	4128.32	115807	66791.4	53512.7	68677.1	82812.7	16549.5	69478.9	127597	126064	115260	52083.5	87981	115462	131478	139475	147277
794528000	3788.94	115940	66884.8	53551.8	68699.4	83437	15996.1	69724.8	127426	124917	115082	52110.4	88077	114946	131702	139611	146969
796457000	3402.91	116194	67145.7	53556.6	68630.5	84145.1	15481.6	69911.2	127344	123532	114796	52176.7	88230.9	113556	132232	139666	146608
798385000	2894.22	115872	67296.2	53273.5	68571.6	84590.6	14620.8	69745.7	126712	121734	114290	51950.3	87992.6	110786	132975	139676	146331
800314000	2326.61	115549	67350.2	52515.8	68569.8	84644.1	13401.5	69390.8	125732	119741	113641	51764.2	87457.5	106568	133815	139708	146250
802242000	1705.75	115181	67179.3	51431.9	68314.6	84188.9	11721.6	68859.6	124406	117292	112555	51701.8	86557.7	101146	134648	139822	146398
804171000	1142.87	115081	67404.3	50245.5	68256.9	83443.7	10056.9	68480.2	123447	115054	111402	51752.6	85803.9	95704.1	135419	140043	146717
806099000	683.74	114952	67616.9	48951.1	68261.3	82579.5	8514.14	68115	122460	112977	110294	51693.2	85213.6	90403.7	136123	140351	147084
808028000	392.437	114998	68042.6	47967.1	68578.9	82211.7	7244.4	67923.3	121844	111362	109770	51703.8	85302.5	85861.3	136782	140691	147378
809956000	103.667	115108	68238.1	47223.1	68573	82137.7	6415.95	67835.4	121271	109882	109437	51751.2	85482.2	82171.3	137412	141003	147529
811885000	0	115388	68284.4	46781.9	68603	82284.3	5979.37	67961.7	121152	108868	109305	51892.3	85827.3	79446.8	137996	141258	147537
813813000	240.944	115679	68285.3	46580.7	68629	82342.9	5753.24	68120	121184	107845	109307	52001.6	86344.7	77422.9	138490	141462	147459
815742000	594.787	116461	68778.1	46605	68749.1	82574	5946.86	68383.1	121558	106914	109636	52302.5	87037.9	76257.8	138845	141653	147367
817670000	778.399	117014	69287.1	46692	68735.5	82928.1	6122.2	68771.7	121634	106078	109923	52535.9	87098.1	75490.1	139038	141866	147305
819598000	945.181	117684	69807.6	46810.8	69007.4	83467.1	6362.64	69322.2	122039	105460	110390	52894.7	87130.5	75027.1	139099	142111	147268
821527000	1111.15	118376	70313.1	46867.7	69106.7	84015.9	6814.43	69773.6	122243	104648	110854	53423.5	87304.9	74763.6	139101	142363	147225
823455000	1285.58	118957	70999.6	47131.5	69293.2	85082.3	7326.52	70202.2	122473	103922	110942	53887.1	87802.9	74800.8	139130	142576	147160
825384000	1529.6	119405	71410.9	47264.6	69572.4	86523.5	7633.1	70453.5	122599	103264	110934	53982.7	88122.9	75041	139229	142712	147099
827312000	1716.2	120467	72576.9	47455	70050.1	88552.5	8032.8	70914.7	123150	102708	111485	54614.6	88746.3	75642.2	139372	142769	147111
829241000	1912.63	121651	74232.2	47840.5	70417.9	90981.7	8555.71	71403.8	123810	101886	112311	55792.8	89740.5	76253.2	139457	142792	147270
831169000	2361.58	123570	76914.3	48340.6	70838.3	93670.9	9285.9	71821.6	124534	101229	113345	57629.6	91452.2	77047.2	139354	142848	147610
833098000	2739.02	126560	81500.6	48876.8	71160.3	97347.1	10005	72235.2	125190	100597	114287	60054.1	94390	78078	138966	143002	148096
835026000	3003.4	129594	86706.7	49676.8	71860.7	105051	10906.4	72793.4	126258	100167	115181	62846.3	98648.1	79283.6	138263	143274	148628
836955000	3281.26	127731	81546.5	49811.2	72230.5	105167	11855.8	73297.2	126134	99709.1	115541	63457.3	96808.1	80053	137302	143637	149090
838883000	3583.94	123779	70598.1	49550.2	72166.5	95401.7	12892.7	73864	125559	99327.2	115244	59844.4	91444.8	80811.4	136195	144024	149391
840812000	3963.04	122296	65056	49909.3	71514.6	91477.1	14207	74326	125640	99224.8	114149	53893.2	90212.1	81916.6	135069	144369	149519
842740000	4373.35	122287	62713.4	50507.6	71182.8	91726.8	15889.8	75010.7	126151	99565.3	113129	49158.7	91067.8	83403.2	134026	144634	149539
844669000	4831.79	123283	62227.9	51109.7	71159.4	92182.6	17904.4	75714.6	126655	99940.2	112829	46900.3	92178.5	85184	133114	144828	149562
846597000	5396.19	124831	62718.7	51788.5	71341.3	92761.6	20256.6	76452.5	127512	100482	113351	46403.3	93552.2	87295.1	132350	144996	149681
848525000	6000.28	125500	63336.1	52197.7	71302.4	93599.3	21492.4	77078	127929	100786	113938	46508	94976.5	88753.7	131719	145194	149924
850454000	6686.95	125951	64141.5	52617.3	71395.4	94215.4	22250.7	77839.7	128418	101288	114613	46868.5	96247.9	90047.1	131206	145453	150248
852382000	7493.27	127364	64760.7	53234.2	71492.2	94349.3	24037.5	78500.5	129097	102234	115562	47185.2	97043.4	91926.1	130794	145767	150566
854311000	8397.25	129422	65441.3	53839.5	71973	94326.6	26512.2	79252.6	129904	103590	116607	47509.2	97839.9	94203.8	130460	146098	150802
856239000	9359.77	131273	66096.1	54409.8	72454.1	94708.7	29235.8	80145.6	130570	104973	117555	47915.3	99159.8	96729.5	130170	146402	150936
858168000	10390.1	133331	66768.1	55258.6	72935.8	95403.6	32375.7	81163.4	131595	106614	118815	48502.6	100668	99697.1	129862	146653	151017
860096000	11398.7	135456	67495.6	56244.2	73512.8	96438.3	35649	82100	132502	108321	119957	49011.9	102076	102741	129460	146861	151126
862025000	12324	137470	68076	57272.6	74295.6	97533.6	39130.9	83055.4	133685	110202	121141	49636.1	103636	105953	128899	147061	151334
863953000	13216.4	139230	68328.5	58200.1	74671.7	98357.2	42676.9	83817.8	134605	112089	122258	50047.4	105107	109284	128141	147292	151655
865882000	14249.1	140988	68471.4	59161	75257.8	99167.4	46401.1	84498.7	135426	114027	123368	50384	106658	112821	127197	147574	152037
867810000	15233.6	142661	68406.4	60170.6	75855.9	100418	50382.9	85102.2	136156	115963	124606	50553.1	108084	116304	126112	147895	152389
869739000	16085.6	144086	68204.5	60937	76430.5	101955	54131.8	85746.6	136849	117902	125999	50642.9	109387	119690	124945	148217	152632
871667000	16848.1	143910	67785.6	61343.1	76610.9	103365	56293.3	86272.4	137026	119258	126796	50621.4	110374	122034	123740	148499	152742
873596000	17504.7	142309	67342.1	61542.9	76571.3	104615	56611.2	86760.8	137398	120138	127007	50535.1	111120	122937	122521	148721	152753
875524000	18037.3	139247	66847.7	61402.8	76192.6	105504	55431.7	87020.4	137456	120340	126661	50102.7	111411	122616	121294	148894	152736
877452000	18601.1	135407	66361.4	61269.4	75703.3	106025	53466.1	87301.1	137283	120356	126304	49668.3	111512	121823	120056	149056	152751
879381000	19138.6	131640	65631.1	60995.5	74720.6	106315	51054.5	87533.6	136893	120345	125969	49182.8	111466	120656	118816	149244	152812
881309000	19597.1	128288	64955.7	60639.7	73926	106576	48717	87910.8	136488	120449	125601	48753.5	111688	119676	117589	149483	152882
883238000	20111.8	124764	64409.4	60189.2	73067.1	106977	46330.1	88158.1	135892	120474	125153	48270.3	112155	118744	116395	149773	152896
885166000	20758	121035	63931.3	59964.1	72271.2	107540	43694.5	88413.3	135431	120792	124958	47672.9	112865	117920	115241	150095	152805
887095000	21429.6	118019	63417.3	59871.6	71625.9	108184	41385.2	88681.7	134900	121281	124872	47032.6	113538	117421	114109	150433	152610
889023000	22151.1	116968	62976.7	59987.3	71505.4	109245	40839	89114.2	134798	122518	125154	46632.8	114350	118134	112960	150785	152366
890952000	22752.8	117313	62672.5	60181.9	71530.6	110596	41726.3	89538.4	134821	124321	125694	46259.6	115081	119588	111748	151172	152154
892880000	23511.1	118024	62698.4	60421.3	71748.2	112061	43175.8	90069.1	135088	126599	126531	45989.8	115844	121378	110442	151623	152034
894809000	24346.7	118788	62668.4	60671.1	71865.1	113382	44816.3	90646.2	135310	128922	127422	45776.9	116515	123233	109046	152157	152022
896737000	25202.9	119671	62703	61200.5	72201.9	114624	46769.9	91407.8	135856	131336	128443	45733.8	117520	125313	107597	152764	152081
898666000	26153.2	120440	62756.8	61772.4	72434.6	115971	48845.7	91972.5	136260	133779	129450	45830.7	118608	127138	106156	153405	152156
900594000	27214.1	121295	62830	62324.4	72739.1	117479	51269.5	92675.1	136901	136498	130676	45969.9	119764	129307	104771	154028	152209
902523000	28302	121939	62858.6	62771.5	72840.5	118990	53684.1	93503.2	137249	139046	131677	46049.9	120847	131514	103467	154596	152255
904451000	29503.8	122501	62985.5	63324.4	73056.9	120575	56289.1	94393.7	137718	141672	132701	46218.4	122151	133758	102233	155097	152349
906379000	30645.4	123214	62908.3	63904	73296.2	122081	58810.9	95038.7	138218	144022	133599	46232.4	123196	135907	101033	155557	152557
908308000	31733.5	123850	62989.2	64484.5	73608.4	123629	61061.9	95713.8	138924	146137	134454	46353.4	124295	137831	99831.3	156019	152902
910236000	32629.6	124171	63027.7	64923.5	73743.7	125099	62772.8	96226.1	139322	147478	135054	46487.4	125326	139146	98607.4	156514	153340
912165000	33321.9	124607	63133.9	65351.7	74074.3	126358	63906.6	96653.4	139677	148157	135385	46593.7	126366	140011	97366.3	157049	153766
914093000	33753.7	124916	63212.7	65609.2	74278.8	127151	64337.2	96860.2	139828	148074	135290	46596.6	126981	140192	96128.3	157592	154056
916022000	34098.3	125118	63309.9	65858.4	74513.2	127824	64629.2	97133.1	140160	147821	135166	46626.4	127674	140180	94909.7	158098	154137
917950000	34328.6	125325	63372	66077.2	74603	128253	64624.7	97372.1	140164	147446	134857	46629	128394	139874	93706.1	158535	154021
919879000	34623.7	125603	63562.3	66397.7	74768.1	128824	64927.6	97823.8	140388	147405	134731	46716.6	129303	139817	92488.6	158900	153812
921807000	35156	125864	63698.4	66695.9	74931.2	129633	65520.1	98192.2	140813	147444	134754	46759.6	130134	139946	91215.9	159227	153650
923736000	35846.1	126280	63821.9	67000.4	75315.9	130694	66270.3	98729.7	141393	147853	134834	46823.7	131340	140453	89855.2	159564	153659
925664000	36437.1	126572	63829.4	67287.2	75529.5	131698	67043.5	99287.5	141703	148270	134977	46905.9	132775	141013	88402.3	159944	153888
927593000	37070.8	127105	64028.5	67696.6	75749.4	132849	68051.9	100010	142386	148909	135340	46940.4	134293	141757	86887.5	160363	154293
929521000	37800	127690	64225.6	68116.6	75941.9	134085	68970.6	100635	142979	149488	135550	46912	135174	142365	85364.3	160789	154765
931450000	38567.2	128238	64314.1	68573.6	76404.8	135582	70086.5	101414	143752	150438	135968	46995.4	135788	143397	83890.4	161174	155186
933378000	39190.3	128842	64347	69015.1	76794.2	137113	71162.2	102273	144426	151232	136296	46992.9	136401	144459	82501.2	161491	155478
935306000	39912.9	129556	64652.9	69613.8	77308.1	138802	72393.1	103142	145273	152087	136744	47115.8	137421	145445	81201.4	161758	155633
937235000	40632.2	130146	64875.3	70204.2	77813.7	140616	73775.8	103895	146083	152818	137199	47203.3	138556	146281	79969	162033	155699
939163000	41466.2	130958	65127.8	70903.9	78454	142545	75392.4	104939	147245	153687	137742	47365.1	140019	147350	78776.6	162399	155744
941092000	42368.7	131750	65375	71508.2	78919.2	144508	77007.6	105971	148314	154365	138324	47520.9	141512	148020	77608.7	162912	155819
943020000	43340.5	132675	65684.6	72180.1	79580.4	146712	78930.8	107188	149635	155047	139179	47633	143194	148780	76479	163578	155930
944949000	44100.6	133423	66078.5	72869.1	80269.4	148877	80837.8	108416	150821	155616	139844	47757.3	144705	149419	75427.9	164335	156052
946877000	44865.2	134339	66576.4	73728.3	81098.4	151468	82978.9	109836	152185	156521	140608	48005.9	146500	150193	74509.8	165086	156157
948806000	45665.2	135381	66928.1	74503.8	81810.1	154186	85144.8	111262	153569	157384	141350	48088.4	148372	151219	73772.7	165734	156234
950734000	46565.1	136432	67286.8	75255.8	82716.9	157095	87404.7	112885	155053	158516	142183	48254.5	150442	152610	73236.1	166229	156305
952663000	47564.9	137423	67632	76000.5	83589.1	160188	89604.2	114542	156508	159464	143014	48496.4	152455	153976	72887.2	166584	156404
954591000	48692.8	138666	68178	76904.7	84623	163650	92129.1	116393	158262	160641	144056	48744.5	154763	155692	72679.1	166860	156552
956520000	49898.8	139781	68708.3	77900.3	85587	167283	94683.7	118212	159828	161841	145036	48963.5	157103	157198	72547.3	167132	156736
958448000	51208.9	140946	69221.1	78917.1	86728	171234	97411.4	120280	161776	163130	146214	49307	159713	158854	72418.5	167453	156909
960377000	52389.6	141930	69694.1	79859.9	87652.4	175262	99938.1	122175	163669	164290	147111	49458.3	162066	160466	72229.2	167832	157020
962305000	53634.3	142765	70232.5	80922.8	88484.2	179506	102515	123958	165522	165665	148065	49633	164218	162239	71934.5	168244	157039
964233000	54791.9	143206	70428.7	81717.1	88873.3	183057	104899	125121	166607	166786	148993	49800.6	165544	163567	71506.2	168649	156986
966162000	55878.7	143293	70436.2	82300.2	88663	185107	107093	125232	166720	168018	149863	49957.9	165933	164860	70934.9	169018	156924
968090000	56850.7	142766	69990.1	82297.8	87416.6	184580	108875	123725	165461	169109	150620	49955.1	164827	166067	70229.5	169352	156933
970019000	57795	142245	69428	82082.6	86023.6	182649	110530	121680	163989	170480	151580	49920.9	163300	167496	69419.2	169677	157070
971947000	58765.8	141915	69013.2	82095.6	85190.5	180956	112022	120230	163075	171770	152403	49846.3	162284	168803	68550.7	170020	157335
973876000	59917.8	142183	68963.4	82474.4	85343.5	181224	113926	120300	163457	173384	153358	49902.9	162706	170373	67680.5	170392	157674
975804000	61225.6	142958	69116	83088.3	85977.5	183043	115672	121278	164499	174737	154200	50107.7	163823	171797	66867	170776	158004
977733000	62710.9	144187	69576.9	84052.4	86965.9	186099	117460	122796	166133	176232	155074	50360.7	165637	173342	66152.6	171141	158257
979661000	64145.6	145415	70019.3	85078.5	87883.2	189828	119105	124588	167755	177588	155928	50534.6	167619	174760	65556.6	171460	158406
981590000	65619.9	146634	70556.9	86273.9	89006.2	193978	120771	126712	169630	179058	156884	50904.8	170063	176374	65074.9	171736	158481
983518000	66943.7	147813	71055.9	87339.3	90066.3	196993	122067	128675	171223	180333	157575	51212.1	172355	177729	64688	172005	158542
985447000	68111.2	149072	71585.4	88442.4	91165.3	198935	123428	130750	172832	181691	158267	51443.5	174698	179114	64372.6	172320	158649
987375000	69120.2	150039	72092.1	89494.7	92000	201178	124360	132632	174330	182787	158716	51636.4	176927	180268	64112.3	172726	158828
989304000	70167.3	151068	72773.4	90584.2	92949.4	204696	125338	134582	176145	184120	159275	51853.2	179441	181606	63903	173235	159059
991232000	71127.3	152099	73192.8	91548.9	93877.7	208525	126112	136232	177703	185127	159773	52036.3	181585	182683	63752.1	173825	159298
993160000	72122.4	153135	73660.8	92569.9	94944.9	212593	126899	137941	179317	186116	160299	52326.3	183745	183859	63669.6	174447	159503
995089000	73060.8	153885	74115.3	93508.9	95669.6	216542	127443	139534	180683	186897	160598	52561.7	185564	184691	63659.9	175059	159662
997017000	74124.1	154735	74590.4	94564.3	96334.2	220480	127923	141047	182130	187683	160912	52721.2	187546	185633	63717.6	175651	159791
998946000	75076.5	155366	74960.3	95446.8	96983.6	223936	127983	142105	183338	188108	160874	52780.5	189191	186199	63827.9	176257	159926
1000870000	76023.8	156014	75406	96540.6	97733.8	227444	128044	143131	184690	188536	160938	52962.6	190789	186743	63973.2	176940	160086
1002800000	76797.7	156496	75858.5	97523.4	98261.4	230432	127785	143958	185612	188360	160841	53026.9	192012	186912	64138.1	177760	160264
1004730000	77585.2	156831	76421.4	97710.8	98820.4	233037	127331	144593	186119	187977	160495	53066.3	193186	186986	64312.7	178746	160427
1006660000	78177.2	156857	76770.8	97140.4	99151.4	234882	126474	144841	186151	186959	159709	53105.3	193970	186598	64493.2	179878	160538
1008590000	78552.8	156878	77132.5	96960	99676	236827	125520	145293	186684	185832	158908	53303	194742	186080	64673	181097	160586
1010520000	78669.5	156759	77471.4	96936.2	99989.8	238518	124330	145690	187082	184412	157970	53336.6	195252	185132	64839.9	182330	160596
1012450000	78838	156948	77962	97111.2	100404	240466	123412	146240	187643	183183	157219	53319.1	196035	184411	64973.4	183526	160629
1014370000	78883	157015	78389.1	97301.9	100776	242167	122364	146709	188132	181798	156338	53330.8	196444	183570	65048	184675	160750
1016300000	79043.5	156998	78807.6	97640.6	101254	244052	121612	147463	188978	180634	155639	53555.7	197004	183148	65040.7	185801	160994
1018230000	79227.6	157020	79173.5	97942.2	101686	245922	120868	148083	189495	179451	154864	53803.8	197472	182700	64940.4	186936	161346
1020160000	79541.2	157111	79655.2	98396.4	102290	248390	120401	148746	190344	178693	154220	53971.2	198003	182394	64748.5	188094	161745
1022090000	79730.1	156983	80045.8	98746.3	102643	250703	119896	149153	191066	177805	153431	54041.1	198036	182082	64478.2	189254	162122
1024020000	80025.8	156874	80501.7	99211	103054	253248	119549	149606	191813	177060	152736	54298.8	198098	182087	64145.2	190369	162431
1025940000	80225.7	156476	80751.3	99573.7	103205	255461	118906	149722	192077	175986	151953	54476	197665	181663	63764.2	191385	162675
1027870000	80290.2	155985	81103.5	99984.9	103279	257724	118105	149779	192356	174826	151180	54512.4	196989	181165	63344.1	192270	162901
1029800000	80100.3	155226	81324.1	100189	103002	259293	116740	149442	191962	173068	150000	54472.7	195576	180051	62895.2	193016	163164
1031730000	79773	154178	81455.2	100377	102667	260494	115102	148891	191440	171034	148606	54502.1	194148	178656	62435.9	193641	163491
1033660000	79133.3	152685	81479.4	100373	102173	260819	113028	148058	190372	168297	146890	54447.9	192294	176776	61998.8	194154	163857
1035590000	78425.7	151184	81606.4	100465	101692	260995	110974	147440	189376	165289	145221	54540.4	190360	174820	61627.3	194535	164189
1037520000	77468	149392	81442.6	100195	100881	260953	108560	146470	188001	161878	143379	54504.8	187966	172540	61371.2	194729	164399
1039440000	76412.3	147696	81381.9	99982.7	100145	261718	105979	145456	186656	158448	141683	54543.9	185717	170294	61265.9	194654	164436
1041370000	75175.1	145840	81295.4	99656.5	99177.2	262308	103264	144204	185018	154716	139757	54539	183188	167791	61323.1	194239	164308
1043300000	73990.9	144023	81217	99415.7	98281.4	261282	100773	143080	183486	151024	137573	54681	180865	165568	61523.8	193454	164089
1045230000	72692.1	142245	81057.4	99105.2	97294.9	257880	98052.9	141788	181660	147129	135162	54871.7	178329	163219	61825.9	192318	163878
1047160000	71314.8	140610	81233.4	98916	96336.3	255089	95295.2	140505	180008	143313	133109	55543.4	175861	160876	62173.1	190890	163767
1049090000	69758.8	138946	81674.2	98584.1	95174.9	253226	92389.7	139042	178235	139354	131312	56898.7	173261	158295	62510.4	189234	163793
1051010000	68288	136953	81284.4	98315.9	94092.3	251992	89594.8	137677	176713	135449	129131	56838.4	170818	155739	62798.5	187398	163945
1052940000	66756.7	134261	78727.9	97910.1	92583.2	250727	86717.1	136017	174714	131542	125629	53372.3	168035	152965	63015.6	185397	164178
1054870000	65229.9	132008	76942.7	97535.7	91206.9	249903	84028	134442	172771	127910	122690	51007	165625	150427	63153.8	183229	164446
1056800000	63775.2	130176	76578.3	97102.1	89892.3	248890	81242.4	132712	170735	124264	120666	50735.2	163304	147629	63213.5	180895	164733
1058730000	62465.2	128478	76390.6	96784.1	88586.5	248204	78669.8	131029	168950	120822	119092	50848.5	161266	144851	63195.8	178422	165054
1060660000	61149.6	126738	75761.3	96290	87124.6	247010	76133.4	129212	166813	117358	117543	50839.3	159102	141942	63101.6	175869	165436
1062590000	59917.6	125178	75206.7	95996.1	85765.4	245707	73772.5	127455	164895	114242	116079	50860.6	157121	139087	62936.2	173310	165894
1064510000	58707.2	123665	74649.5	95607.9	84296.8	244135	71393.3	125664	162851	111278	114611	50743.1	155189	136184	62714.6	170810	166409
1066440000	57650	122133	74177.6	95367.9	82964	243000	69219.2	124171	161096	108661	113486	50571.6	153542	133560	62462.7	168405	166935
1068370000	56642.8	120553	73566.3	95284.3	81508.8	241744	67131.9	122581	159244	106140	112437	50389.2	151785	130989	62213.5	166094	167421
1070300000	55834	119170	73001.5	95414.4	80235.6	240862	65277.8	121100	157742	103954	111477	50242.9	150388	128879	61999.8	163854	167848
1072230000	55045.5	117806	72413.2	95517.1	78812.9	239645	63565.3	119510	156001	102046	110536	50024	148894	126822	61844.8	161654	168242
1074160000	54412.4	116604	71906.4	95831.6	77439.9	238474	62052.8	118092	154495	100454	109877	49884	147588	125068	61754	159482	168676
1076080000	53803.2	115288	71235.3	96193.8	75983.5	237132	60454.8	116629	153027	99009.4	109322	49697.4	146156	123435	61717.7	157348	169234
1078010000	53169.5	113991	70705.3	96728.2	74766.2	235913	59101.7	115335	151763	97869.2	108879	49615.2	144782	121929	61714.3	155279	169966
1079940000	52454.4	112792	70178.2	97249.6	73477.8	234032	57908.3	113978	150296	96732.4	108391	49484	143400	120415	61723.8	153302	170860
1081870000	51933.2	111686	69716.2	97962.3	72257.7	231928	56804.8	112808	149049	95782.7	108054	49287.9	142373	119095	61733.6	151430	171838
1083800000	51373.2	110429	69036.3	98702.9	70983.1	228927	55624.4	111631	147652	94803	107706	48986.6	141097	117617	61745	149654	172789
1085730000	50847.7	109173	68400.2	99611.6	69625.9	225321	54483.7	110564	146551	93990.6	107426	48834.5	139930	116283	61768.2	147953	173610
1087660000	50427.6	107800	67820.2	100473	68103.9	220682	53388.8	109392	145445	93236.2	107160	48655.7	138751	114735	61817.3	146310	174256
1089580000	50068.6	106506	67387.7	101525	66875.6	215709	52412.3	108385	144558	92507.5	107078	48499.6	137834	113182	61899.8	144722	174745
1091510000	49627.1	105205	66791.3	102460	65562.9	210334	51343.7	107255	143435	91629.1	106846	48326.8	136791	111648	62013.6	143204	175134
1093440000	49253.7	103902	66314.2	103472	64376.2	205266	50385	106162	142518	90793.7	106646	48245.4	135822	110206	62146.1	141779	175480
1095370000	48869.7	102552	65691.6	104282	63063.9	200442	49301.1	104963	141521	89855.7	106378	48047.9	134656	108552	62280.2	140467	175798
1097300000	48466.7	101184	65060.1	105093	61792.8	196190	48222.6	103964	140500	88876.4	106150	47892.9	133491	106918	62400	139269	176052
1099230000	47963	99674.2	64420.6	105840	60486.4	192119	47066.2	102864	139210	87767.9	105853	47625.7	131945	105208	62494.3	138163	176175
1101160000	47507	98271.7	63819	106693	59227.4	188686	45957	101815	138019	86666.4	105546	47382.9	130402	103680	62558.2	137117	176104
1103080000	47189.7	96975.8	63103.5	107381	57951.8	185388	44824	100726	136697	85413.4	105087	47123.7	128748	102104	62592.2	136099	175806
1105010000	46891.9	95687.9	62591	108081	56909.5	182519	43779	99781.3	135743	84197.2	104633	46926.9	127223	100541	62600.5	135093	175290
1106940000	46489.5	94204.1	61952.4	108483	55807.7	179799	42653.2	98664.7	134567	82854.3	104122	46710.3	125556	98948.7	62589.6	134106	174592
1108870000	46154.1	92709.6	61311.6	108711	54749.5	177315	41523.4	97561.8	133149	81608.6	103553	46538.7	124064	97520.3	62571.3	133156	173746
1110800000	45720.9	91406.4	60576.1	108420	53616.8	174742	40431.9	96318.4	131483	80443.6	102800	46238	122547	96186	62563.4	132261	172755
1112730000	45226.6	90145.9	59931.3	107843	52623.3	172278	39418.2	95117.9	129916	79379.8	101966	45894.8	121124	95101.5	62586.7	131428	171591
1114650000	44493.1	88726.7	59378.5	106880	51565.2	169286	38092.7	93716.1	127976	78036.3	100780	45540.8	119457	93734	62663.6	130644	170211
1116580000	43616	87324.8	58898	105639	50508.1	165921	36609.6	92277	125971	76442.8	99463.5	45255.2	117735	92135.1	62808.3	129885	168591
1118510000	42688.3	86011.8	58292.1	103983	49428.1	162132	35044.6	90715.4	123774	74675.6	98034.8	44922.3	115628	90333.3	63021.7	129127	166749
1120440000	41861.3	84670.1	57814.6	102330	48510.6	158273	33416.7	89272.5	121730	72900.2	96541.7	44683	113609	88492.7	63287.7	128360	164749
1122370000	41030.5	83340.6	57217.2	100590	47541.5	154300	31786.3	87789.2	119578	71073.6	94963.2	44418.7	111688	86600.2	63577.7	127592	162675
1124300000	40294.1	82259.5	56699.1	98877.2	46656.4	150669	30279.3	86334.6	117473	69402.4	93490.2	44228.8	109907	84970.1	63862	126840	160602
1126230000	39561.5	81272.1	56231.7	97013	45713.4	147313	28824.2	84780.7	115340	67798.1	92057.9	44043.4	108063	83362	64121	126125	158570
1128150000	38967.3	80274.8	55786.2	95243.4	44909.8	144450	27547.2	83384.4	113390	66327.9	90774.6	43888.9	106522	81867.8	64354.9	125457	156581
1130080000	38481.8	79350.4	55273.5	93445.9	44113.6	141883	26283.3	81965.9	111280	64907.3	89438.8	43634.1	105042	80386.5	64583.6	124833	154614
1132010000	38122.9	78470.8	54849.5	91820.3	43401.7	139856	25071.8	80610.9	109528	63559.6	88190	43412.3	103671	79046.6	64840.3	124244	152647
1133940000	37765.2	77679.2	54434.6	90153.5	42680	138165	23876.9	79283.9	107794	62217.8	86923.6	43145.3	102291	77683.8	65157.1	123684	150676
1135870000	37469	77098.6	54065.7	88513.8	42142.7	136954	22848	78143.8	106097	61035.4	85681.6	42934.8	101186	76378.7	65550.7	123161	148718
1137800000	37236.6	76589	53581	86670.6	41627.8	136045	22007.7	76973.4	104499	59902.6	84455.1	42695.5	100206	75129.4	66017.6	122690	146801
1139720000	37086.5	76057.6	53238.8	84707.6	41226.8	135532	21244.4	75922.2	103188	58860	83258.2	42580.2	99383.3	73993.2	66532.1	122289	144944
1141650000	36909.8	75616.1	52924.4	82533.1	40946.2	135118	20481.2	74891.8	101741	57826.5	81956.4	42421.4	98548.2	72835.2	67056	121962	143145
1143580000	36727.8	75173.6	52664.6	80319.6	40818.9	134960	19799.3	73909.8	100340	56784.7	80646.6	42247.1	97872.8	71701.4	67546.9	121689	141381
1145510000	36615.8	74716.6	52294.2	77919.9	40612.1	134706	19159.8	72943.8	99024.4	55675.3	79235.1	42015.3	97151.2	70524.7	67971.2	121425	139623
1147440000	36623.2	74405.9	51966.9	75509.8	40577.2	134306	18646.6	72178.4	98030.1	54644.3	77936.2	41838.9	96632.3	69478.7	68311.5	121122	137852
1149370000	36616.7	74072.1	51675.8	73027.6	40568.5	133628	18173.2	71464.6	96918.8	53695.7	76629.4	41625.9	96160.2	68432.3	68563.3	120744	136068
1151300000	36709.5	73725	51490.4	70658.5	40558.4	132610	17744.7	70869.3	95842.3	52766.4	75303.5	41475.8	95731	67459.6	68733.2	120284	134293
1153220000	36860.4	73363.1	51222.8	68340.1	40480.8	130931	17451	70301.6	94702.1	51791.1	74039.8	41244.6	95069.8	66515.1	68831.6	119769	132557
1155150000	37001.1	72953.7	50856.1	66190.1	40460.1	128946	17302.5	69820.8	93661.8	51042.2	72896.6	40987.9	94333.4	65896.2	68869.9	119244	130879
1157080000	37225.2	72499.8	50525.3	64152.8	40340.6	126549	17301.7	69370.9	92438.6	50433.8	71829.4	40730.7	93430.2	65790.7	68857.1	118758	129264
1159010000	37530.3	72000.6	50309.9	62380.9	40135.8	123876	17441.2	68933.9	91280.6	49968.8	70888.5	40561.1	92450.7	66152.7	68798.4	118336	127704
1160940000	37738.9	71358.8	49868.8	60632	39660.4	120871	17463.8	68302.6	90049.4	49543.8	69890.3	40273.8	91159	66384.6	68695.7	117975	126190
1162870000	37805.1	70482.8	49439.7	58739	39157.4	117801	17204.6	67630.8	88650.7	48898.1	68706.1	39976.8	89690.7	65943.1	68546.5	117648	124722
1164790000	37725.5	69499.8	49019.4	56617	38519.2	114676	16633.3	66763.7	86948.6	47894.1	67384.7	39659.1	87959.1	64633.7	68344.6	117320	123318
1166720000	37569.6	68413.4	48503.2	54511.2	37787.8	111718	15953	65746.6	85126.4	46797.4	66067.9	39381.1	86088.9	62934.6	68081.5	116972	122002
1168650000	37291.4	67151.6	47842.1	52319.9	36919.5	108776	15242.8	64506.9	83060	45581.7	64772	39007	83962.1	61037.8	67752.1	116611	120790
1170580000	36969	65743	47170.2	50169.5	36009.1	106006	14430	63202.7	81019	44370.8	63447.9	38690.5	81778.4	59105.4	67356.1	116264	119677
1172510000	36623.5	64321.8	46427.3	48007.4	34917	103287	13581	61757.5	78944.8	43250.2	62115.7	38335.3	79481	57191.2	66902.8	115967	118633
1174440000	36295	62880.5	45803.2	45816.8	33836.6	100606	12779.8	60301.7	76824.5	42206.8	60847.4	37973.8	77186.1	55384.4	66409.3	115743	117619
1176370000	35892.5	61382	45022.9	43581.8	32603.8	97928.6	11976.9	58740.1	74553.2	41165.8	59556.8	37547	74777.9	53627.8	65896.8	115593	116598
1178290000	35415.3	59826.7	44246.5	41525.5	31378.9	95346.1	11208.4	57123.1	72308.3	40164.8	58323.9	37195.8	72427.8	52035.2	65384.2	115492	115559
1180220000	34803.2	58173.6	43466.3	39473.7	30043	92716.7	10410.5	55402.4	69996.7	39192.7	57177	36811.6	70124.2	50519.8	64881.8	115404	114525
1182150000	34131.4	56611.2	42745.2	37482.3	28628.5	90067.8	9557.42	53647.9	67653.9	38285.3	56063.9	36478.9	67924.4	49152.9	64390.5	115304	113540
1184080000	33400.9	55135.1	41899.5	35598.5	27148.3	87424.5	8751.92	51851.2	65237.4	37432.6	54938.2	36120.3	65778.7	47855.3	63903.6	115184	112651
1186010000	32605.5	53669.2	41102.4	33901.6	25809.5	84787.2	8058.96	50110.4	62906.6	36620.8	53916.7	35736.3	63799.6	46614.4	63412.9	115055	111881
1187940000	31761.9	52304.9	40330.4	32293.1	24529.4	82060.1	7351.96	48276.9	60582.6	35778.9	53006.1	35345.7	61501.5	45365.3	62912.8	114936	111220
1189860000	31013.9	51030.9	39669.8	30792.9	23271.4	79471.8	6660.79	46497.3	58443.8	35002.6	52204.6	35059.4	58927.8	44274.4	62403.5	114838	110628
1191790000	30266.6	49798.5	38976.8	29370.7	21942.6	76915.4	6021.64	44741.2	56390.3	34303.9	51398.5	34780.2	56419.4	43211.7	61890.2	114752	110060
1193720000	29563.3	48659.8	38307	27986.4	20747.6	74443.7	5359.12	43017.8	54408.2	33646	50569.9	34493	54251.5	42170.9	61379.7	114658	109480
1195650000	28997.5	47733.8	37733.5	26685.3	19639.3	72059.7	4751.77	41300.2	52550.7	32980.7	49846.2	34209.4	52279.7	41181.4	60877.3	114537	108882
1197580000	28542.5	46929.7	37289.2	25501	18662.3	69798.8	4267.11	39733.6	50859.5	32350.9	49211.4	33952.2	50504.7	40300.6	60385.7	114392	108287
1199510000	28168.4	46227.8	36860.9	24401.6	17707.3	67622.9	3805.78	38209.8	49190.2	31749.4	48640.3	33717.3	48868.5	39388	59905.5	114254	107730
1201440000	27783.8	45642.3	36531.1	23435	16904.4	65581.1	3338.01	36760.7	47719.5	31177.5	48129.9	33620	47509.7	38487.1	59439.3	114176	107240
1203360000	27383.5	45121.6	36194.7	22620	16149.1	63670	2833.21	35388.5	46368.5	30612.7	47608.6	33541.1	46454.2	37592.2	58992.2	114216	106823
1205290000	27035.4	44666.8	35918	21891.7	15483.6	61904.2	2439.65	34094	45085	30079.8	47154.4	33396.5	45537.9	36742.6	58572.8	114406	106468
1207220000	26667.1	44293	35660.1	21156.5	14773.1	60168.6	2234.37	32767.4	43842.4	29536.8	46792.3	33117.5	44425.9	35891.1	58190.3	114756	106150
1209150000	26307.7	44011.5	35433.1	20481.7	14115.7	58472.1	2020.63	31511.5	42727.4	29015.8	46466.6	32974.8	43252.4	35078.1	57850.9	115255	105844
1211080000	25979.8	43850.5	35247.8	19829	13443.6	56802.4	1672.06	30272.8	41606.8	28523.7	46091.6	32928.1	41812.1	34314.9	57557	115915	105542
1213010000	25666.8	43559	35119	19166.8	12760.5	55167.2	1382.77	28951.7	40522.2	28074.5	45768.5	32892.4	40296.3	33541.2	57308.5	116809	105246
1214930000	25404.3	43273.3	34922.9	18526	12034.1	53559.8	1151.99	27586.6	39553.7	27721.2	45532.8	32735.8	39055.7	32760.9	57105	118088	104964
1216860000	25202	43060.9	34782.3	17944.1	11371.8	52109.4	878.334	26310.5	38759.2	27392.7	45291.3	32713.9	38069.2	32037.3	56948.9	119957	104700
1218790000	25027.9	43036.1	34637.7	17439.3	10799.3	50873.6	585.4	25161.5	38021.5	27051.5	45012.4	32764	37288.2	31362.2	56845.3	122623	104442
1220720000	24833.7	43062.1	34614.6	16999.2	10359.9	49851.2	377.051	24094.6	37433.2	26703.1	44786.8	32788	36869.6	30817.6	56797.8	126185	104168
1222650000	24623.5	43189.7	34603.7	16610.6	10053.3	48976.1	331.409	23116.1	36891.6	26363.9	44587.6	32791.1	36840.5	30318	56802.5	130538	103856
1224580000	24421.7	43421.3	34694.1	16287.1	9891	48159.7	355.501	22322.7	36456	26086.7	44408.9	32823.9	36952.2	29875.7	56842.7	135296	103501
1226510000	24250.6	43779.9	34745	15984.9	9732.04	47402	355.613	21619.3	36193.5	25874.7	44311.3	32771.7	36652.9	29453.5	56887.6	139824	103114
1228430000	24109.8	44177.8	34844.6	15715.6	9640.34	46800.3	275.049	21036	36022.4	25673.4	44227.9	32825.2	36251.5	29086.2	56895.9	143326	102725
1230360000	23960.5	44665.7	34964.7	15456.5	9607.97	46369.6	262.439	20563.5	35885.3	25435.1	44141.5	32914.8	36195.8	28784.2	56830.1	144994	102361
1232290000	23871.2	45204.7	35194.5	15265.1	9614.12	46071.2	270.315	20149.9	35822.9	25237.3	44019.1	33048.1	35966.8	28495.3	56665.6	144312	102038
1234220000	23894.2	45683.7	35361.9	15093.3	9601.37	45836.2	296.831	19761.6	35787.1	25029.9	43924.1	33164.2	35410.8	28257.7	56400.9	141187	101750
1236150000	23953	46133.6	35569	14892.9	9701.01	45737.4	352.014	19455.7	35855.5	24856.9	43895.3	33363.2	35156.8	28029.9	56058.4	136035	101474
1238080000	24001.8	46697.9	35782.6	14733.6	9799.35	45753.5	516.31	19202.6	35904.8	24743.2	43883.4	33493.9	35283.9	27850.3	55679.3	129620	101182
1240000000	24032.7	47263.1	36067.3	14576.6	9990.87	45842.1	775.982	19035.7	36051.6	24598	43922.1	33587.8	35716.8	27726.7	55313.8	122892	100858
1241930000	24104.4	47868.2	36285.3	14459.3	10123.8	46052.9	934.448	18904.2	36247.2	24456.1	43948	33718.9	36265.1	27582.8	55002.8	116750	100508
1243860000	24204.7	48368.1	36591.2	14396.1	10252.4	46368.3	1032.92	18744.5	36438.8	24315.8	43973.1	33886.9	36556.2	27433.9	54775	111792	100155
1245790000	24269.1	48913.4	36800	14326.8	10433.8	46719.4	1260.62	18554	36575.8	24165.9	43986.7	33934.3	36452.9	27280.8	54639.9	108310	99825.6
1247720000	24307.5	49522.2	37038.9	14256.4	10626.3	47068.9	1554.14	18462.2	36788.3	24063.3	44041.3	34028.6	36414.6	27158.7	54591.8	106263	99536.4
1249650000	24269.4	50133.1	37298.1	14175.7	10816	47443.6	1833.01	18421.7	36991.7	23934.1	44127.3	34129.7	36775.5	27068.9	54613.5	105386	99282.8
1251580000	24192.8	50653.6	37607.5	14098.9	11057.1	47908.2	2022.95	18350	37195.9	23812.5	44131.3	34320.3	37375.1	26967.4	54684.5	105297	99044
1253500000	24117.8	51200.2	37877.7	14035.4	11181.7	48424.3	2133.6	18228.6	37423.9	23737.7	44129.1	34483.8	37554.7	26831.8	54784.8	105637	98794.9
1255430000	23995.1	51826.3	38175.8	14009.5	11356.4	48977.8	2349.68	18153.8	37646.8	23645.1	44242.1	34583.1	37396.2	26710.6	54897.2	106165	98523.5
1257360000	23781.1	52451.2	38373.2	14031	11543.6	49547.2	2723.27	18109.8	37867.3	23583	44404.8	34627.2	37453.1	26640.8	55008.3	106759	98240.4
1259290000	23563.2	52967.2	38664.9	14022.5	11788.4	50204.3	3107.86	18121.5	38246.6	23571.9	44522.4	34734.8	37949.6	26625.3	55109	107406	97976.4
1261220000	23374	53411.2	39009.8	14035.6	12064.4	50934.8	3397.87	18198.2	38611.1	23548.5	44565.6	34858.4	38568.3	26617.9	55194.9	108140	97767.3
1263150000	23223.9	53976.4	39377	14067.2	12319.8	51711.6	3701.01	18247.9	38897.4	23495.9	44670.6	35073.2	38916.7	26642.8	55266	108991	97634.3
1265070000	23136.3	54678.4	39730	14070.7	12509.7	52584	4116.32	18228.4	39172.9	23495.7	44825.3	35294.9	38977.7	26670.7	55326.1	109952	97574.9
1267000000	23150.3	55347.9	40139.2	14129.2	12774.7	53565.7	4576.93	18289	39569	23541.5	44949.2	35549.4	39149.8	26717.9	55380.7	110992	97562
1268930000	23204.6	56107	40500.2	14201.2	13031.2	54541.8	5036.79	18398.2	40021.5	23562.9	45111.1	35734.9	39649.7	26809.3	55433.4	112078	97562.4
1270860000	23193.1	56858.3	40856.5	14302.4	13348.3	55539.4	5519.39	18511.6	40469.7	23535.9	45377.8	35926.4	40626.9	26898.7	55482.7	113206	97549.5
1272790000	23177.4	57567.6	41239.5	14421	13653.6	56581.2	5980.43	18606.9	40846	23486.6	45610.7	36164.5	41559.3	26960.7	55521.6	114409	97520
1274720000	23200.1	58391.2	41655.2	14533.3	13943.3	57701.9	6515.52	18685.9	41246	23476.1	45846.7	36400.9	41944.2	26997.6	55540.6	115744	97491.9
1276650000	23174.4	59122.2	41952.2	14628.8	14210.6	58863.5	7091.49	18762	41709.4	23481.2	46078.1	36516.9	41958.5	27030.2	55532.1	117263	97496.3
1278570000	23100.2	59811.7	42346.1	14723.3	14523.5	60110.2	7663.91	18880.4	42250.7	23487.9	46297.7	36709.4	42180.2	27074.6	55496.2	118986	97558.1
1280500000	23029.5	60668.3	42819.6	14820.6	14835.1	61400.7	8239.59	19042.7	42700.5	23464.7	46538	36938.7	42670.8	27109.5	55443.2	120890	97685.1
1282430000	22940.2	61534.8	43326.7	14898.5	15204.3	62719.3	8893.92	19187.6	43194.2	23449.2	46840.5	37168.1	43235.8	27145.9	55390.8	122929	97869.4
1284360000	22836.2	62349.6	43712.4	14975.1	15502.4	64086.4	9567.69	19330.7	43716.5	23439	47103.8	37351.5	43742.7	27188	55359	125056	98101.3
1286290000	22769.3	63227.1	44142.6	15086.5	15794.8	65581.3	10204	19495.2	44281.4	23469.1	47344.6	37600.2	44475.4	27199.4	55361.4	127246	98386.6
1288220000	22742.4	64013	44593.7	15238.8	16149.5	67141.3	10938.1	19690	44852.3	23541.7	47632.5	37829.2	45509.8	27259.5	55399.6	129503	98761.9
1290140000	22737.6	64789.2	45078.7	15411.7	16584	68792.2	11863.6	19892.2	45437	23541.9	47965.8	38055.3	46662.6	27405.8	55463.5	131837	99288
1292070000	22741	65680.9	45510.8	15625.3	16908	70481.1	12865.3	20024.1	45987.5	23519.9	48362.7	38171.2	47823.5	27517.7	55535.6	134237	100028
1294000000	22745.4	66613.6	45954.9	15855.6	17245.4	72320.9	13961.7	20236.4	46579.2	23542.5	48796	38313.7	48904.7	27662.4	55599.7	136659	101020
1295930000	22820	67491.9	46404	16089.4	17603.1	74284.7	15107.8	20479.7	47182.1	23632.4	49230.1	38487.4	49668.9	27783.6	55646.3	139025	102236
1297860000	22932.2	68274.4	46894.5	16351.2	17979.7	76396.1	16442.2	20708	47854.8	23707.6	49706.1	38701.1	50206.7	27835.7	55677.5	141250	103580
1299790000	23122.6	69077.7	47380.5	16690.6	18322.5	78669.8	18073.3	20946.3	48517.7	23756.3	50252.2	38858.8	50475.8	27885.1	55703.1	143284	104871
1301720000	23427.5	69857.1	47905.5	17061.5	18655.1	81259.3	20015.5	21189.5	49266.9	23879.1	50872	39058.3	50818.1	27979.6	55734.9	145128	105897
1303640000	23855.5	70646.6	48296.8	17453.9	18937.7	83954.9	22198	21423.7	49965.6	24006.9	51488.5	39220.9	51384.9	28101.7	55779	146844	106453
1305570000	24402.3	71397.1	48834.2	17924.2	19351.3	86911	24628.6	21661.9	50782.1	24136.8	52164	39428.7	52287	28226.6	55833.9	148550	106384
1307500000	25295.5	72191.6	49330.1	18628.2	19871.8	90369.4	27837.9	21953.8	51803.8	24289.8	53132	39547.3	53529.4	28408.1	55890.3	150382	105644
1309430000	26868.9	73192.8	49884.9	19737.7	20522.3	94760.2	32098.7	22339.7	53109	24448.3	54375.4	39656	55121	28655.4	55937.9	152409	104305
1311360000	29126.1	74366.7	50505.4	21066.2	21123.2	99748.6	36936	22797.5	54472.9	24698.1	55712.1	39799.7	56902.9	28927.5	55970.1	154517	102557
1313290000	30956.3	75052.4	51257.6	22044.6	21630.8	103874	41215.7	23255.5	55402.1	24927.8	56746.4	40037.5	58865.8	29235	55988	156393	100647
1315210000	30913.5	75691.7	51753.8	22090.8	21608.5	105477	43412.2	23489.2	55241.8	25079.1	57174.4	40150.4	60289.9	29439.9	55999.4	157694	98854.7
1317140000	29183.1	76214.5	52138.3	21539	21484.5	105348	43388	23559.8	54438.7	25290.4	57153.1	40318.5	60846.3	29582	56014.8	158282	97428.2
1319070000	27073.4	76358	52488.1	20900.1	21579	104885	41888.2	23524.8	53476.7	25407.9	56902.2	40505.5	60533.9	29715.1	56040.5	158239	96530.1
1321000000	25539.5	76804.6	52930.9	20363.7	21673.9	105309	39836.4	23389.2	52656.8	25451.2	56679.4	40721.3	59820.6	29776.8	56077.3	157741	96230.3
1322930000	24672.5	77641.2	53380.3	19997.4	21640.1	106717	37833.5	23188.6	52015.2	25501.9	56610	40856.3	59170.6	29820.7	56117.7	156941	96494.1
1324860000	24181.7	78347	53966.3	19758.3	21812.3	108861	36088.7	22975.6	51685.8	25517.5	56725.2	41024.7	58902.8	29990.8	56151.5	155927	97213.4
1326790000	23848.9	79112.5	54492.7	19621.1	22011.8	111201	34616.6	22806.4	51469.5	25558.2	56900.5	41198.2	58919.5	30166.7	56169.8	154728	98235.1
1328710000	23496.8	79794	55038.6	19526.2	22223.1	113761	33282.2	22711.4	51297.1	25590.3	57040.5	41454.4	59372.8	30323.5	56169	153331	99410.2
1330640000	23149.5	80495.4	55557.4	19405.7	22418.3	116383	32113.5	22671.8	51143.6	25647.7	57231.2	41646.3	60067.7	30521.2	56151.3	151714	100636
1332570000	22884.8	81420.3	56146.7	19355.7	22707.8	119153	31163	22688	51085.6	25772.2	57487.9	41963.8	60552.5	30752.8	56124.2	149861	101860
1334500000	22712.5	82547.6	56398.8	19305.2	22820.5	121831	30370.3	22616.9	50968.8	25898.2	57733.7	42121.8	60292.4	30892.4	56097.2	147780	103085
1336430000	22774.8	83499.1	56624.3	19260.9	23032.9	124484	29817	22589.1	50950.5	26178.8	58032.3	42307.3	59990.6	31083.7	56080	145503	104340
1338360000	23109.3	83696.1	56897.7	19277.9	23519.6	126876	29529.5	22798.4	51187.1	26556.3	58279.1	42649.4	60217.6	31391.1	56080.8	143074	105659
1340280000	23542.7	83009.5	57314.4	19342.5	24167.1	129093	29418.2	23147.5	51682.5	26659	58384.1	43262.4	61074	31700.6	56107.9	140536	107059
1342210000	23985.6	83840.9	57130.6	19284	24193.3	130812	29604.2	23126.8	51796.7	26512.9	58729.8	43517.8	61591.7	31906	56168	137928	108537
1344140000	24523.1	84812.8	56695	19260.7	24326.7	132301	29991.9	23168	51874	26557.3	59169.8	43722	61954.5	32132	56266.3	135280	110079
1346070000	25183.2	85134.3	56228.3	19294.7	24606.4	133428	30478.3	23300	52015.1	26691.8	59460.4	43991.8	62093.7	32355.5	56403.8	132615	111678
1348000000	25934.1	85318.7	55757.3	19356.2	24949.1	134310	31143.1	23461.3	52292.8	26953.9	59766.8	44397.5	61791.7	32568.5	56575.8	129960	113338
1349930000	26799.8	85295.2	55084.2	19381.7	25259.2	134757	31872.8	23657.8	52570.7	27211.5	60050.1	44795.8	61122.1	32766.7	56772.3	127339	115076
1351860000	27765.4	85395.1	54307.9	19383.3	25549.8	135043	32621.1	23823.6	52830.5	27419.4	60331.7	45137.6	60413.9	32977.7	56980.6	124774	116909
1353780000	28873.2	85375.2	53390.9	19401.7	25824.2	135057	33341.5	23997.9	53065.7	27655.2	60596.9	45485.9	59867.9	33189.6	57190.8	122283	118833
1355710000	30100.9	85233.5	52593.4	19433	26229.7	135023	34110.6	24235.8	53390.6	27851.1	60826.5	45911.1	59695.4	33452.6	57398.6	119878	120822
1357640000	31430.7	85734.2	51811.9	19440.2	26495.4	134989	34963.5	24402.5	53610.8	27958.3	61074.2	46203.2	59501.3	33702.3	57606.8	117568	122827
1359570000	32861.9	86770.8	51125.2	19480.8	26644.5	135210	35870.2	24498.7	53778	28177.1	61432.4	46471.3	59309.9	33949.4	57821.5	115360	124798
1361500000	34372	86763.8	50674.1	19654.3	27167.9	135519	36626.4	24830.2	54225.6	28649.2	61518.1	46930.2	59438.5	34238.2	58047	113256	126692
1363430000	35829.5	85448.5	50848.5	19809.4	28059.7	135988	37218.2	25343.5	55123.1	28898.7	61312.9	47827.4	60028	34630.3	58281.2	111255	128490
1365350000	36803.2	86580.6	50523.5	19733.3	27952.8	136412	37971	25196	55276.3	28646.6	61587.1	48042.3	59940	34848.2	58515	109354	130190
1367280000	37517.3	87770.7	50261.4	19778.7	28037.2	137073	38691	25058.8	55448.2	28675.4	61877.1	48211.3	59873.7	35103.9	58736.4	107547	131795
1369210000	38186.2	87949.3	50404.2	19876	28434.6	137874	39238.9	25077.3	55801	28882	61858.1	48627.2	60157.4	35430.6	58937.5	105830	133301
1371140000	39109.1	89471.1	50452.3	19854.3	28465.6	138863	39923.2	24896.2	55909.7	28934.7	62067.4	48816.3	60307.7	35687.6	59120.5	104199	134689
1373070000	40411.2	90177.8	50683.7	19995.1	28864.5	139773	40494.7	24976.4	56238.3	29265.1	62140.9	48982.5	60914.4	36035.7	59300.6	102654	135926
1375000000	41895	89132.8	51530.8	20333.7	29695.8	140879	40921.2	25348	57003.5	29585.7	61917.9	49608.9	62380	36523.4	59499.9	101198	136976
1376930000	43046.3	90194.3	51681.4	20399.6	29670	141800	41547.1	25269.2	57151.4	29496.7	62040.8	49701.8	63112.9	36832.2	59738.2	99829	137803
1378850000	43758.1	90963.9	51909.8	20477.2	29889.9	142755	42181.2	25295.7	57350	29564.6	62082.6	49807.3	63696.3	37152.3	60025.5	98546.8	138367
1380780000	44108	91652.7	52180.5	20586.6	29961.5	143572	42723.3	25324.6	57456.2	29666.1	62005.8	49842.6	64118	37394.2	60357.7	97345.6	138620
1382710000	44256.8	92501.7	52488.9	20722.2	30023.8	144416	43160.3	25360.9	57573.1	29772.4	61915.2	49869.3	64678.3	37576.4	60721.1	96219.4	138499
1384640000	44237.2	94139.8	52354.4	20869.8	29776.6	145042	43644.2	25206.6	57441.3	29896.6	62001.2	49587.9	65041.4	37759.3	61102.5	95164	137939
1386570000	43689.2	93748	52576.9	21310.9	30260	145601	43916.8	25465.7	57800.6	30333	61690.4	49524.7	66052.4	38168.7	61499.6	94179.7	136913
1388500000	42297.8	92584.3	53099	21740.1	30802.9	145682	43983.2	25739.7	58205.6	30453.3	61095.2	49637.3	67485.4	38603	61925.9	93270.7	135490
1390430000	40894.4	94287.2	52887.4	22008.4	30503.1	145784	44339.7	25500.6	58031.5	30293.6	61104.5	49234.3	68230.4	38873.9	62408.8	92441.7	133823
1392350000	39566.7	96256.9	52348.8	22472.2	30021.1	145800	44636.8	25273.8	57709.6	30410.1	61167.5	48529.4	68876	39052.7	62977.4	91696.1	132062
1394280000	38180.9	95112.9	52421.5	23610.8	30478.1	145652	44581.9	25645.3	58130.1	30961.5	60636.2	48238.3	70608.6	39376	63650.6	91032.3	130277
1396210000	36917.3	94051.4	52341.2	24717	30586.7	145084	44574.9	25776.5	58379.7	31105.2	60088.9	47775.5	72189.8	39608.3	64430.1	90444.5	128470
1398140000	36240.8	94004.9	51787.1	24701.9	30325.3	144546	44599.6	25712.7	58288.3	31064.7	59777.3	47029.2	72758.5	39726.8	65301.3	89925	126614
1400070000	35692.9	92287.9	51604	23583.3	30361.3	143604	44385.4	25799.3	58445.5	31038.2	59060.2	46620	73179.1	39842.2	66240.3	89468.2	124684
1402000000	35471.8	93695.4	50771.2	22352.8	29533.2	142831	44758.9	25431.7	57905.9	30837.2	59104.4	45658.1	72757.4	39895.3	67221.9	89070.7	122672
1403920000	35215.6	93187.5	49980.7	21710	29212.2	141635	44794.1	25400.4	57615.1	30956.4	58773.1	44686.9	72529.1	39909.5	68226.8	88730.2	120588
1405850000	34809.6	91054	49675.3	21461.5	29281.2	140287	44472	25539.6	57600	31048.9	58043.8	44087.6	72508.7	39947.7	69238.7	88441.7	118465
1407780000	34427.8	90779.6	48942.6	21257.8	28708.3	138906	44291	25303.7	57103.5	30865.8	57703.1	43265.1	71720.3	39890.9	70239.8	88195.1	116345
1409710000	33952.3	90247.1	48248.7	21180	28226.8	137583	44144.4	25160.9	56652.7	30830.2	57384.2	42543.5	71305.1	39893.9	71210	87973.9	114260
1411640000	33239.8	88694.5	47813.7	21140.2	27878.8	136059	43897.8	25117.2	56224.9	30897.5	56838	41947.3	71854	39865.1	72127.8	87759.6	112235
1413570000	32436.7	88155.1	47372.7	21072.5	27323.9	134650	43705.2	24924.8	55583.5	30860.4	56520.8	41403.9	72609	39811.6	72978.3	87535.4	110277
1415500000	31531.6	88648	46735.6	20938.5	26486	133212	43485.6	24527.7	54701.2	30843.1	56385.6	40748.5	72590.4	39606.1	73766	87291	108381
1417420000	30558.1	87971.1	46235.6	20990.4	26046.5	131845	43194.9	24394	54097.7	31038.1	55996.3	40276.9	71853.2	39366.8	74521.8	87024.3	106539
1419350000	29091.7	82130.4	46857.1	21338.8	26841.4	129565	42066.6	24969	54377.9	31227.1	54577.5	40804.3	70831	39116.8	75311	86738.8	104747
1421280000	27811.3	81868.6	46606.3	21071	26042.5	128125	41372.6	24514.1	53598	30776.8	54336.9	40584.1	68175.6	38754.6	76225.3	86441.1	103003
1423210000	26840.7	82112.3	45925.4	20782.4	25249.9	126733	40692.4	24136.6	52655.3	30548.7	54211.5	39872.3	64929.2	38396.1	77365.5	86135.9	101307
1425140000	25780.8	80066.1	46065.3	20674.2	25117.1	125072	39887.2	24090.5	52228	30303.5	53610.2	39758.1	62758.8	38084.8	78777.8	85826.4	99661.4
1427070000	25033.9	80726.1	45480.4	20385.8	24246.9	123531	39449.9	23622.7	51283.5	29855.1	53493.5	39261.1	60870.5	37739.7	80377.1	85515.2	98063.4
1428990000	24565.8	79401.9	45334.3	20308.6	24110.9	121960	38786.8	23567.6	50869.1	29828.9	53017.9	39110.9	59646.2	37516.2	81929.6	85207.3	96511.8
1430920000	24298	77355.8	45419.4	20235.7	24022.3	120133	37970.4	23557.6	50452.7	29707.2	52219.7	39006.4	58557.9	37200	83175.1	84910.5	95006.2
1432850000	24145.1	77729.6	44907.4	20034	23170.3	118688	37603.7	23068.2	49611.5	29329	51924.1	38308.1	57198.4	36745.1	83988.1	84635.6	93549.4
1434780000	24241.6	78728.8	43834.4	19906.8	22135.9	117159	37378.3	22524.8	48691.9	29112.1	51803.1	37158.6	55781.4	36297.2	84407.6	84391.2	92145.6
1436710000	24780.2	73270.8	44295	20252.8	23197.1	114782	36277.7	23209.4	49290.4	29238.9	50316.1	37220.6	56183.4	36279.1	84560.2	84180.8	90797.2
1438640000	25100.5	71638.4	43986.7	20093.5	22870.3	112640	35475.3	23076.7	48878.9	28711.1	49473	36752.7	55808.1	36075.2	84570.6	83999.9	89503.4
1440570000	25578.7	72603.9	42968	19785.3	21929.9	110981	35038.5	22577.7	47966.1	28249.7	49205.3	35672.6	54932.9	35691.7	84531.2	83839	88259.5
1442490000	26258.6	71792.6	42357.6	19667.8	21453.5	108861	34351.6	22359.1	47386.9	28007.2	48468.5	34859.1	54429.2	35261.1	84490.4	83687	87060.7
1444420000	26914.4	71324.7	41627.4	19679.4	20848.2	106850	33828.1	22108.1	46776.8	27832	47829	34017.6	54027.9	34953.7	84461	83537.5	85904.7
1446350000	27606.2	70481.1	40744.5	19798.4	20356.5	104615	33268.5	21942.9	46233.3	27804	47058.2	33069.9	53759	34748.9	84433	83392.7	84795.8
1448280000	28405	67644.1	40520.4	20199.8	20545.4	102048	32544.7	22137.2	46347.9	27803.8	45849.5	32563.5	54336.6	34668.3	84386.7	83261.5	83743.3
1450210000	29020.7	66944	39845	20541.9	19956.7	99486.6	32160.3	21909.3	45820.4	27403.5	45134.1	31701.2	54444.7	34352.8	84306.3	83154.5	82759.1
1452140000	29581.7	66730.4	39025	20965.4	19322.3	97098.2	31782.7	21595.3	45169.4	27159.8	44536.2	30802.8	54631.4	33944.5	84186.2	83077.6	81852.4
1454060000	29952.7	68191.4	37783.6	21177.1	18125.7	95011.7	31527.8	20920.7	44160.2	27000.8	44218.8	29575.3	54304.4	33473.9	84030.8	83027.4	81024.8
1455990000	30219.1	66112.5	37043.2	21671.7	18207.4	92477.5	30836.8	21236.8	44186.1	27501.6	43214	28687.9	54862.9	33418.7	83847.4	82991.3	80270.3
1457920000	29744.7	57754.2	38032	22104	19827.1	88176	29276.3	22365.2	45507.5	27672.5	40762.7	29126.3	58112.4	33472.2	83637.5	82953.4	79578.7
1459850000	29212.1	58202.8	37222.6	21652.6	18716	85472.4	28845.3	21645.8	44664.8	26544.5	40244.3	28257.3	59800.3	33151.9	83393.9	82901	78939.4
1461780000	28661.6	60671.4	35676.1	21189.7	17073.3	83234.2	28587.2	20702.5	43241.7	25683.1	40106.2	26792.8	58624.7	32647.5	83104.1	82830.8	78345.3
1463710000	27996.1	59809.8	34774.2	21116.7	16672.1	80621.8	27899.7	20629.3	42761.4	25589.7	39233.2	25871.2	56016.2	32107.2	82758.8	82750.3	77793.8
1465640000	26528	55633.9	34693.5	20689.4	17073.2	77241.6	26871.9	21037.5	42987.3	25533.1	37690	25624.4	54432.3	31691.8	82360.7	82673.5	77284.6
1467560000	24692.1	55579.2	33769.7	19491.4	16233.9	74536.6	26242.4	20529.2	42177.5	24858.7	37036.5	24674.5	53545.4	31274.5	81926.2	82613.5	76817.5
1469490000	22803.2	57269.6	32480.5	18309.7	15037.4	72307.5	25827.3	19778.5	40936.5	24445.8	36700.5	23425.7	53259.2	30835.4	81482.5	82576.5	76390.7
1471420000	20852.2	55974.1	31879.8	17686.8	15073.2	69923	25197	19892.6	40693.9	24831.3	35816.4	22680.7	54817.7	30620.1	81055.8	82559.8	76001.1
1473350000	18256.1	50768.7	32263.6	17155.8	16004.1	66919.1	23878.6	20514.7	41532.7	25031	34123.1	22761.9	53664	30207.2	80664.3	82554.5	75646.8
1475280000	16194.8	50133.1	31596.2	16387.2	15459.8	64620.8	22947.7	20224.3	41349.3	24425.2	33262.1	22010.5	49437.9	29587	80314.3	82551.4	75328.5
1477210000	14340.3	49387.9	31008	15863.4	15076.4	62446.3	22306.8	20082	41242.7	23792.6	32445.7	21275.3	47770.9	29091.5	80002.1	82546.3	75049.3
1479130000	12810.9	50189.7	30156.9	15490.2	14332.1	60816.4	21931	19679.7	40851.3	23222	31903.5	20403.9	47742	28662.1	79722.7	82541.7	74811.8
1481060000	11471.9	49446.9	29596.1	15364.1	14195.5	59260.5	21504.3	19646.8	40970.3	23091.2	31144.1	19728.8	48773.2	28429.3	79479.6	82544.7	74613.7
1482990000	10267.2	49044.6	29218.5	15280.6	13944	57907.7	21313.7	19520.4	41054.5	22858.7	30463	18979.1	50087.7	28203.7	79288.6	82560.3	74445.9
1484920000	9339.73	50061.9	28535.5	15133.3	13455.4	56896.3	21351.1	19275.5	40942.5	22666.1	30097.5	18009.7	51008.7	27898.1	79177.4	82586.5	74292.4
1486850000	8672.12	50077	28122.2	15183.2	13410.5	56125.1	21270.1	19311.7	41217.1	22907	29620.3	17349.6	52483.5	27715	79176.8	82613.8	74136.4
1488780000	8398.55	48221.7	28044.7	15439	13931.6	55417	21085.9	19786.9	42020.2	23371.3	28925.7	17092.7	54771.5	27797.6	79309.3	82626.5	73965.2
1490710000	8396.93	45276.5	28536.6	15558.2	14719.7	54580.8	20676.9	20414.4	43233.4	23192.5	27954.5	17216	58061.2	27844.1	79583.8	82612.1	73774
1492630000	8022.98	47099.7	27786.2	15207.9	13690	54211.2	20514.9	19786.6	42835.5	22401.7	27711	16213.6	59361.9	27395.7	79992.6	82566.3	73566.6
1494560000	8056.05	49462.8	26720	15045.2	12802	54300.8	20570.5	19284.5	42518.7	22205.8	27685.9	15017.8	60492.4	27044.6	80518.5	82496.5	73350.4
1496490000	8839.17	47385.6	26956.8	15374.4	13665.5	54347.5	20636.9	19966.2	43798.3	22670.9	27055.3	14980.7	63906.9	27048.8	81143.2	82418.7	73130.2
1498420000	9633.1	45800.8	27245.8	15629.6	14270.1	54498.4	20748.6	20463.2	44912.3	22660.2	26502.2	15007.5	67549.1	27068.1	81856.7	82352.4	72904
1500350000	10354.8	46101.1	26976.7	15645.8	14146.6	54742	21041.7	20463.4	45327.9	22311.8	26309.2	14515.6	70217	26899.2	82659.7	82312	72661.1
1502280000	10875.5	48548.9	26263.2	15450.5	13238.6	55251.9	21421.7	19935.7	45053.2	21916.6	26392.8	13681.4	71807.8	26555.4	83559.3	82301.2	72386.8
1504200000	11435.7	52165.5	24917.4	15363.8	12012	55892.3	21903.8	19212.6	44369.7	21828.4	26684.3	12393.5	72313.1	26139.8	84560.6	82313.1	72070.3
1506130000	13641.3	48331.9	25428.8	16523.9	13897.2	56618	22502.6	20642.4	46566.4	23458.4	26081.7	12763.9	75601.6	26390.1	85660.1	82334.7	71710.2
1508060000	15718.7	42446.3	27413.8	17399.9	16014.5	57185.5	22511.3	22229.7	49236.7	24048.1	25113.3	14273.6	79781.1	26859.5	86843.3	82353.9	71319
1509990000	16284	45325.2	26490	17014.9	14766.4	57702.8	22645.7	21508.9	48703.6	22899.8	25458.9	13344.6	79502.1	26382	88090.6	82363.6	70919.7
1511920000	17413.7	46490.8	25708.1	16929.1	14269.9	58235	23172.6	21282.3	48743	22371.8	25675	12687.3	79039.1	25857.9	89386.7	82365.2	70541.6
1513850000	18553.5	48166.4	24973.1	17012	13652.1	58944.8	23797.2	21016.8	48687.7	22216.1	25822.9	12152.2	78120	25458.2	90725.7	82365.5	70212.4
1515780000	20069.8	48055.3	24489.8	17397.3	13859.4	59616	24367.7	21371	49154.6	22619.5	25794.8	11935.7	76900.5	25227.6	92111.4	82373.5	69949.8
1517700000	21633.7	46656.4	24756.6	17766.2	14314.2	60157.7	24778.4	21807.6	50099.3	22817	25619.2	12203.4	75658.1	24929.7	93548.2	82393.8	69760.4
1519630000	22770.5	48693.6	23782.2	17844.4	13435	60720.2	25299.7	21500.2	49846.2	22710.2	25922.4	11552.6	73397.6	24503.5	95029.1	82425.8	69637.9
1521560000	24567.9	44260	24326.4	18892.7	15042	61149.2	26031.1	22734.7	51520.8	23433.1	25648.1	12125.6	72458.1	24495.3	96526.9	82463.1	69567.9
1523490000	25579.9	43997.9	23931.7	19353.3	14737.5	61287.3	26551.6	22639.3	51510.6	23112.5	25820.1	12002.5	71000.6	24133.1	97992.6	82498.8	69530.2
1525420000	26658.5	44517	23109.5	20089.2	14423.7	61447.5	26865.5	22643.4	51481.9	22982.7	26022	11616.7	69769.3	23923.2	99357.8	82527.6	69504.2
1527350000	27850.4	42791.3	22900.7	21363.9	14697.5	61354.9	27337.3	23092.4	51885.8	22981.7	26011	11678	69330.3	23717.1	100554	82550.2	69472
1529270000	28684.4	43328.1	22141	22593.5	14115.1	61304.4	28035.3	22868.6	51567.1	22658.2	26287.8	11285.5	68581.9	23312.1	101519	82572.9	69419.7
1531200000	29403.3	45128.8	20983.5	24037.8	13182.2	61383.5	28806.9	22416.6	50997.9	22624.5	26699.7	10634.9	67608.3	22923.4	102196	82605.3	69340.4
1533130000	30558.8	41974.6	20991.9	27455.8	14211.7	61241.1	29582.2	23342.1	51834.3	23498.5	26558.3	11122.4	68360.2	23018.5	102540	82658.2	69235.4
1535060000	31167.5	40383.9	20892.3	30631.5	14182.8	60915.5	30292.8	23432.9	51785.8	23462	26535.7	11365.9	68702	22732.6	102512	82739.3	69113.8
1536990000	31527.7	44512.7	18965.7	31867.6	12279.1	61082.1	31026.7	22284.2	50119.4	23048.9	27176.4	9963.94	67021.5	22147.6	102073	82851.1	68989.5
1538920000	32448.8	42889.3	18090.7	31901	12680.5	60926.2	31738.1	22692.8	50228.5	24195.2	27155.4	9773.38	66203.9	22199.5	101200	82990.6	68877.7
1540850000	33258.9	35677.2	19394	29870	14941.2	59955	32088.4	24403.2	52114.4	25434	26453.6	11414.1	66767.9	22576.6	99895.1	83149	68791.2
1542770000	33258	35175.7	18587.7	26234.8	14458.6	58961.3	32470.3	24275.6	51714.4	25071.7	26903.2	11389.9	64858.9	22148.3	98194.9	83314.5	68736.1
1544700000	33417.1	34087.7	17688.7	23109.2	14190.4	57969.1	32941.1	24310.2	51433.8	24754.7	27186.9	11327	62874.4	21744.5	96167.2	83473.6	68712.2
1546630000	33426.6	34439.6	16642.5	20461.1	13214.4	57112.9	33415.7	23818.5	50676	24247	27465.5	10950.4	60560.6	21199.8	93907.9	83615.8	68715.2
1548560000	33564.6	34960.2	15360.9	18637.3	12559.1	56378.9	33914.9	23526	49850.8	24244.9	27868.2	10466.1	58165.1	20766.1	91521.7	83735.3	68738.4
1550490000	33599.5	32942.6	14943	17254	12746.2	55324.8	34233.3	23750.8	49669.2	24500	27861	10659.2	56273.9	20540.2	89100.8	83833.4	68778.5
1552420000	33674.1	33446.5	13870.2	16314	12015.8	54564.7	34763.8	23471.1	48877.8	24465.3	28083	10259.1	54144.4	20205.7	86725.4	83916.7	68834.2
1554340000	33587	32500.9	13262.9	15680.5	12001.2	53545.1	35336.2	23546.2	48430.9	24842.7	28256.4	10245.5	52274.1	20007.3	84454.8	83996.6	68905.9
1556270000	33426.6	35010.7	11807.9	14953	10659.3	53024.6	35974.1	22598.5	47067	24889.3	28772.5	9276.83	49756.5	19611.6	82327	84083.6	68993
1558200000	34079.3	30872.1	11474.5	15307.4	12093	52337.7	36290.7	23639.5	47993.7	26566.5	28232.7	9258.44	48671.6	20319.2	80368.7	84185.4	69090.5
1560130000	33487.3	21997.8	13876.6	15778.6	14688.1	50150.8	36120.1	25517	49790.2	26838.9	27407.4	11873.5	49519.1	20782	78594.4	84303.9	69189.3
1562060000	32839	26457.8	12094.5	14870.8	12311.1	49359.9	36764.5	24027.8	47656.6	25478.4	28487.2	10840.3	47087	19830.8	77010.1	84436.9	69278.3
1563990000	32691.2	27552.7	10866.7	14581.2	11570	48689.8	37357	23516.2	46727.6	25355	29024.3	10226.5	45541.4	19422	75614.1	84580.8	69348
1565920000	32499.3	27183.2	10388.7	14449.2	11305.5	47977.6	37896.7	23274.8	46078.7	25580.3	29249.3	10087.6	44581.1	19305.2	74398.4	84733.6	69394.4
1567840000	32516.5	28123.4	9558.04	14355.8	10816.7	47571.1	38551.9	23037.6	45227.8	25736.8	29555.9	9608.99	43415.3	19338.7	73350.6	84897.1	69420
1569770000	32625.5	24495.6	10269.8	14777.5	12095.4	46838.5	38890.3	23906.5	45832.7	26472.5	29172.6	10362.9	43671	19750.5	72457.9	85077.6	69432.4
1571700000	32405.1	24657.2	10066.2	14617.8	11491	46269.5	39354.4	23573.9	45160.4	26397.8	29510.5	10311.6	42983.5	19544.8	71711	85282.2	69439.7
1573630000	32320.1	27445.6	8633.24	14205.7	10061	46056.9	40041.9	22753	43736.6	26276.9	30345.6	9340.47	41473.2	19160.8	71108	85515.8	69448.2
1575560000	32541.1	25072.8	8826.96	14593.9	10912.6	45591.3	40387.8	23436.5	44176.7	27086.5	30202.5	9755.98	41721.4	19565.3	70653.5	85778.2	69459.9
1577490000	32417.9	21943.8	9952.04	15067.7	11894.6	44851.9	40604.1	23982.1	44714.6	27448.7	29759.7	10771.2	42559.5	20011.4	70356.7	86062.6	69473.4
1579410000	32179.9	23698.8	9174.61	14816.1	10912.4	44449	41238.4	23285.6	43656.3	26988.2	30249.1	10284.2	41714	19746.9	70224.8	86359.5	69486.7
1581340000	32193.4	23916.2	8768.56	14798.2	10636.5	44054.2	41753.8	23103.9	43132.9	27001.1	30529.8	10120.5	41379	19641.5	70260	86658.8	69500.1
1583270000	32213.9	23651.7	8667.07	14890.5	10563.3	43726.7	42079.3	23125.3	42764.4	27123.2	30621.7	10123.7	41347.5	19671.7	70455.6	86953.6	69515.6
1585200000	32231.5	23386.3	8639.17	14979.1	10536.6	43466.2	42293.5	23147.2	42442	27217.8	30666.2	10148	41420.3	19841.5	70798.5	87242.1	69537.2
1587130000	32284	23411.3	8566.53	15001.1	10427.9	43316.9	42723.9	23078.9	42137.9	27305	30798.2	10148.8	41463	19864.8	71272.4	87526.8	69567.5
1589060000	32405.5	23172.2	8601.74	15101.8	10468.8	43245.3	43413.3	23127.3	41942	27440.2	30922.6	10178.8	41658	19858.3	71863	87812.1	69605.1
1590990000	32500.1	23024.8	8624.9	15244.5	10444	43227.2	44111.6	23108.7	41733.5	27525.1	31053.1	10171.1	41852.2	19926	72556.2	88102.1	69645.1
1592910000	32721	22919.7	8636.3	15485.5	10478	43260.5	44858.2	23138	41695.6	27587.6	31184.8	10201.8	42197.5	19966.5	73331.9	88400.1	69680.9
1594840000	33107.6	22679	8825.02	15807.7	10609.5	43348	45767.1	23265.6	41867	27590	31317.1	10358.7	42740.7	20021.3	74155.6	88709.7	69708.3
1596770000	33554.5	22498.3	8984.72	16145.8	10621.2	43541.1	46912.2	23312.4	42021.4	27524	31572.6	10472	43200.4	20085.9	74966	89035.3	69727.4
1598700000	34109	22855.5	8958.4	16531.3	10493.6	43896.9	48308.8	23328.3	42156.6	27385.6	31973.7	10428.3	43561.7	20056.3	75670.1	89383.5	69743.5
1600630000	34893.5	22953.9	9042.19	17087.1	10584.4	44506	49715.6	23496.1	42553.9	27402.1	32433.7	10495.3	44189	20085.9	76162.3	89762.5	69765.2
1602560000	35865.5	22959	9278.16	17840.8	10736.5	45329	51072.8	23732.5	43041.3	27501.3	32922.4	10589	44912	20229.4	76334.3	90178.6	69800.4
1604480000	36887.8	23121.2	9530.35	18631.1	10844.9	46246.7	52314.7	23928.5	43469.1	27460.5	33449.5	10626.8	45627.8	20320.8	76108.4	90635.6	69852.6
1606410000	37867.8	23586.2	9576.78	19471.1	10861.2	47222.9	53400.6	24079.9	43878.7	27468	34079.6	10605	46180.1	20328.6	75462.7	91133.6	69921.1
1608340000	38963.1	23429.1	9878.41	20683.3	11182.2	48239	54118.8	24517.4	44577.8	27616.2	34647.8	10841.7	47118.8	20482.4	74437	91670.8	70001.3
1610270000	40074.6	23352.7	10208	22091.5	11327.1	49346.1	54587.3	24918.9	45311.7	27693.2	35331.3	11005.2	48030.1	20621.2	73129.9	92246.7	70088.4
1612200000	41210.1	24052.6	10305.1	23529.5	11041.9	50568.3	55113.4	25102.2	45831	27720.5	36343.1	10967.1	48711.2	20599.8	71666.6	92866.3	70178.6
1614130000	42321	26216.5	9774.89	24867.5	10198.1	51725.4	55775.5	25050	45907.5	27679.1	37654.6	10534.4	48687.2	20414.5	70186.8	93538.4	70270
1616060000	43763	24202.9	10412.2	27115.2	11138.9	52870	55493.5	26235.9	47499.7	28304.2	37872.2	11087.2	49986.9	20764.7	68809.3	94275.8	70362.1
1617980000	44796.2	21574.5	11707.4	28830.2	12086.4	53647.3	54682.6	27063.9	48621.2	28666.8	37762.7	12008.5	51598.5	21020	67612.2	95088	70453.2
1619910000	45412.3	24050.1	10830.5	28359.3	10885.2	53817.1	54506.9	26246.4	47073.7	28340.1	38437.6	11300.1	50955.7	20700.1	66636.1	95975.6	70540.7
1621840000	45968.5	24416.4	10152.1	27127.6	10569.4	53517.4	53726.2	25770.3	45685.7	28594.4	37998.9	10846.2	50480.4	20624.7	65882.6	96928.2	70621
1623770000	46146.6	21396.2	10740.2	24977.3	11444.2	52474.4	52008.5	25529	44547.7	29046.3	36069.8	11353.9	50986.6	20860.5	65330.2	97925.4	70692.2
1625700000	46075.3	21653.4	10270.9	22705.7	10977.2	51362.9	51044.2	24545.6	42584.4	28726.1	35155.3	11054.3	50363.7	20714.5	64944.8	98944.9	70755.9
1627630000	46002.3	20930.5	9942.47	20725.1	10957.5	50120.5	49697.5	23942.2	41101.4	28694.7	34021.6	10923	49973.5	20725.5	64692.2	99969.4	70817.4
1629550000	45721.4	19828.2	9978.13	19146.4	10861.8	48817.8	48155.4	23379.3	39877.2	28653.5	32877	11040.1	49848.6	20660.8	64543.5	100996	70883.6
1631480000	45397	21139	9260.13	17832.5	9824.63	47772.4	47056.8	22367.3	38101.1	28381	32542.4	10571.7	48975.1	20242	64471.8	102040	70959.9
1633410000	45210.7	22904	8273.72	16872.4	8780.2	47010.6	46178.8	21511.3	36506.9	28431.4	32410.2	9840.32	47900.2	19936.9	64453.9	103132	71046.5
1635340000	44861.1	18479.6	9239.48	16611.1	10381.4	45795.9	44236.6	22286.7	36963.4	29354.5	30669.3	10629.4	48811.7	20497.1	64469.4	104320	71139
1637270000	43861.9	15626.9	10363.3	16103.8	11160.9	44389.4	42485.4	22394.3	36981	29105.2	29376	11534.5	49485	20606.5	64499.3	105653	71229.3
1639200000	43344.5	17540.5	9491.83	15286.7	10053.9	43482.8	41778.9	21447.8	35526.9	28284	29410.7	10914.7	48478.9	20151.2	64531.2	107187	71311.7
1641130000	43128.3	17990.3	9094.67	14814.4	9576.98	42738.7	40969.8	20876.5	34603.1	27911.2	29092.3	10621.4	47921.9	19763.8	64558.8	108978	71386.2
1643050000	43173.6	19544.4	8528.67	14244.9	8666.19	42111	40202.4	20147.8	33351	27554.2	29015.9	10242.1	47135.1	19327.6	64583.9	111079	71458.8
1644980000	43395.3	20272.3	8072.52	14036.8	8230.67	41698.1	39481.3	19844.3	32630	27656.5	28780.1	9972.63	46388.4	19303.3	64612.4	113553	71539.4
1646910000	43636.2	15541.8	9626.66	14461.2	10183	40952	37860.4	20722.4	33558.9	28260.3	27302	11180.8	47169.4	19856.5	64652.8	116464	71636.1
1648840000	43730.3	16181	9690.81	13941.5	9576.32	40390.3	36859.8	19941	32706.2	27507.1	27084.7	11211.5	46503.8	19449.6	64714.3	119883	71750.7
1650770000	44316.8	21727.6	7347.87	13024.4	7073.15	40323.3	36661.1	18315.4	30373.9	26741.6	27938.7	9443.31	44026.4	18681.6	64802.7	123889	71877
1652700000	45491.8	15972	8717.97	13863.4	9752.85	39980.3	35214	20022.1	32057.6	27863.4	26249.2	10582	44433.7	19305.2	64922.1	128556	72003
1654630000	45466.1	10723	11071.2	14102.1	11452	39013.7	33397.4	20612.6	32939.1	27129.2	24789.6	12390.3	44933.2	19520	65074.5	133943	72117.9
1656550000	45524.8	14276.8	9597.36	13291.4	9558.71	38601.3	33033.8	19153	31089.7	25630.8	25440.8	11230.4	42804.3	18708.5	65259.7	140075	72218.1
1658480000	45979.1	15840.9	8766.38	12857.4	8699.64	38286.6	32319.6	18387.8	29921	24888.6	25509.9	10585.3	41090.3	18157.5	65476	146915	72310.5
1660410000	46490.6	16597.8	8311.36	12664.2	8249.3	38013	31524.1	17969.2	29032.9	24541.3	25241.4	10306.4	39531.7	17796.3	65720.4	154338	72409.8
1662340000	46945.5	14569.5	8781.12	12872.6	9000.17	37467.7	30295.3	18301.6	28978.7	24419.5	24418.4	10810.4	38528.3	17749	65989.5	162092	72532.1
1664270000	47072.2	13329.4	9242.1	12801.4	9081.62	36805.5	28974.6	18115.4	28544.3	23808.2	23860.1	11173.2	37418.3	17537.7	66279.2	169822	72688.6
1666200000	47392.3	15748.7	8343.11	12350.9	7765.83	36367.2	27984.3	17158.8	27052.2	23023.8	23971.2	10463.7	35391.4	17076.3	66586.6	177037	72879
1668120000	47598.2	15690	8206.49	12386.6	7857.61	35796.9	26782.8	17129.5	26486.5	22944.6	23676.1	10402.5	33870.1	16992.8	66910	183164	73092.2
1670050000	47257.1	12357.2	9298.22	12716.5	9230.55	34753.2	25058.5	17821.8	26894.3	22762.5	22688.7	11292.8	33085.5	17092.4	67248.4	187652	73310.4
1671980000	46834.9	12998.1	9034.51	12569.1	8568.11	34033.4	23901.5	17203.3	26159.5	21923.2	22405.4	11070.3	31552.3	16660.2	67600.3	190012	73518.4
1673910000	46715.2	13872.9	8257.55	12551	7903.62	33278.8	22744.3	16774.1	25507.4	21376.6	22234.6	10590.5	29760.7	16414.2	67963.1	189916	73708.4
1675840000	46024.6	10596.4	9307.3	13112.9	8891.48	32135.2	21101.2	17342.7	26204.5	21041	21435.1	11490.9	29091.6	16491.8	68330.7	187247	73883.7
1677770000	45734.2	11941.9	8894.58	13094.1	7889.9	31323.1	19826	16769	25122.1	20183.4	21466.1	11202.5	27443	16039.5	68695.7	182087	74055.8
1679700000	45659.1	13049.1	8470.45	13248.7	7330.67	30638.3	18642.1	16453.1	24291.1	19732	21543.8	10923.5	25990	15699.6	69051.1	174685	74241.2
1681620000	45879.9	15265.5	7722.96	13120	6209.34	29998.4	17476.7	15674.1	23044.3	19349	21637.2	10291.9	24160	15214.5	69392.2	165401	74455.2
1683550000	46496.1	11734.5	8404.09	13381.5	7665.25	29151.5	16228.4	16543.8	23796.8	19920.8	20590.4	10752.1	23700.1	15694.1	69718.3	154704	74708.6
1685480000	46507.7	7385.57	10082.6	12836.9	9009.54	27700.4	14527.2	16930.4	24271.8	19277.1	19298.9	12102.5	23545.3	16001.8	70032.6	143123	75008.3
1687410000	46979.7	10162.5	8910.6	11512.8	7646.5	26835.8	13533.9	15704.9	22557.2	18197.6	19312.1	11311.7	21776.4	15418.9	70340.7	131202	75357.2
1689340000	48012	10085.6	8597.17	10382.7	7525.89	25903	12337.3	15290.7	21738.4	17689	18636.2	11140	20680.5	15170.7	70648.1	119513	75754.9
1691270000	49119.1	10206.8	8542.85	9369.24	7155.03	25062.2	11280.3	14715.3	20879.4	17028.7	17978	11050.1	19590.3	14880.5	70958.8	108562	76196.7
1693190000	50401.4	12727	7547.29	8386.09	5857.5	24532.5	10507.8	13601.7	19341	16373.3	17784.7	10239.5	17938.1	14452.6	71275.9	98737.1	76672
1695120000	52002	11310.1	7724.28	8138.69	6676.06	24203	9954.48	13837.3	19427.6	16716.5	17162.6	10396.4	17614.9	14608.8	71603.6	90310.7	77164.5
1697050000	53248.3	10280	8573.13	7861	7090.09	23902.9	9029.78	13728.8	19312.4	16723.1	16546.9	10925.7	17347.9	14623	71947.4	83394	77652.7
1698980000	54537.9	11832.9	7617.59	7436.62	6434.93	23706.3	8334.43	13337.9	18698.2	16394.9	16401	10226	16350.6	14531.5	72316.7	77958.3	78117
1700910000	55195.8	6242.24	9769.08	7789.17	8785.77	23210.4	7754.43	14682.3	20553.2	16559.9	15403	11860.3	17856.5	14972.1	72720.1	73865.8	78547.1
1702840000	55589.8	9332.46	8885.25	7069.05	7170.6	22959	7228.41	13413.5	18964.4	15565.4	15568.5	11128.4	16421.5	14330.5	73163.7	70912.5	78947.6
1704770000	55892	9871.38	8452.97	6751.57	6996.11	22866.9	6597.12	13147.7	18617	15270.3	15404.1	10748.9	15736.7	14190	73647.1	68873	79338.8
1706690000	55137.6	8358.11	9278	6815.59	7574.36	22662.5	6078.44	13385.5	18955.4	14996.4	15064	11323.4	15938.7	14167.6	74162.8	67524	79750.2
1708620000	54212.3	9122.12	9068.15	6631.26	7233.07	22456.6	5721.48	13020.6	18424.7	14409.4	15001.2	11155.2	15392.7	13834.6	74697.3	66687.7	80214.5
1710550000	52976.7	9677.16	8836.61	6432.84	6860.03	22451.2	5421.32	12632.1	17882.3	14065.1	14927.3	10998.4	14852.8	13430.1	75236.5	66226.6	80755.2
1712480000	51798.8	10655.5	8465.2	6186.29	6397.43	22535.7	5072.38	12145.9	17121	13919	14871	10743.6	14120.1	13099.4	75770.6	66034.4	81382.3
1714410000	50279.1	11026.7	8291.9	6039.04	6288.63	22665.3	4756.97	11918.5	16769.4	14114.7	14633.2	10712	13562.9	13004.9	76298.8	66034.4	82094.7
1716340000	48437.4	9724.42	8630.35	6159.1	6859.17	22658.3	4478.09	12259.7	17235.4	14306.9	14232.7	11131.1	13469.8	13045.6	76827.6	66163.2	82886.2
1718260000	45872.4	5946.23	10174.4	6612.57	8482.92	22585.1	4246.51	13352.4	18684	14334	13798.2	12372.5	14312.9	13205.4	77368.1	66368.6	83755.8
1720190000	44079.9	7169.08	9862.53	6140.9	7632.72	22512.6	3542.32	12628.7	17866.1	13510.8	14020.8	12206.2	13351	12709.4	77929.7	66616.6	84714.5
1722120000	42804.3	8642.24	9197.65	5771.36	6917.97	22550	3106.05	12020.2	17043.8	13028.3	14387.1	11866.7	12224.2	12366.3	78515.3	66891.1	85786.6
1724050000	41245.2	8354.92	9534.15	5743.19	7158.99	22601.9	2906.96	12048	17088.3	12747.7	14542.3	12294.7	11859.6	12359.3	79120.1	67193.3	87003.9
1725980000	39938.4	9013.28	9530.92	5590.68	6899.21	22753.1	2697.38	11748.4	16814.7	12410.2	14624.4	12397.7	11315.1	12214.9	79732	67533.4	88398.4
1727910000	38966.7	9587.24	9261.79	5500.33	6699.44	22934.1	2480.7	11503.3	16518.9	12369.7	14576.9	12201.5	10730.1	11949.1	80336.8	67921	89989
1729840000	37912.5	9579.35	9149.81	5514.6	6674.89	23144.7	2329.39	11442.5	16363.7	12529.5	14407.2	11977.2	10348.4	11766.8	80923.5	68353.8	91774.5
1731760000	36990.3	10981.7	8276.21	5292.55	5841.61	23382.8	1977.23	10904.6	15645.2	12425.4	14139.7	11200	9390.76	11559.9	81485.5	68816.7	93727.4
1733690000	35811.9	7359.22	9082.88	5850.45	7590.43	23609.3	2152.03	12079.5	17110.3	13106	13341.7	11640.7	10161.4	12096	82022.5	69286.3	95795.4
1735620000	33768.3	5650.46	10113.2	5846.98	8016.24	23345.6	1881.67	12276.7	17557.9	12760	13044.2	12234.3	10569.1	12090.9	82538.4	69741	97896.2
1737550000	32404.1	9031.7	8733.93	5282.52	6415.89	23101.8	1382.87	11239.6	16149.9	12040.1	13367.2	11195.9	9191.54	11501.3	83041.1	70171.1	99914.3
1739480000	30837.4	8059.16	9050.1	5523.16	7100.54	22919.4	1280.72	11593.1	16505.8	12220	13260.9	11406.3	9225.64	11545.9	83540.9	70580.1	101714
1741410000	29105.4	7811.08	9206.47	5602.42	7188.5	22747.5	1233.59	11577	16491.4	12159.4	13126.5	11536.5	8846.63	11478.1	84051.4	70980.8	103128
1743330000	27615.5	7834.03	8992.92	5516.32	7100.03	22667.6	1143.77	11450.1	16374.4	12100.2	12860.7	11307.4	8350.83	11370.5	84588.6	71382.9	103978
1745260000	26166.8	8282.32	8741.14	5417.22	6738.38	22629.3	1062.81	11234	16045.8	12017.3	12608.7	10913.5	7864.82	11211	85169.4	71786.2	104106
1747190000	24795.5	8638.28	8444.22	5452.88	6650.45	22681.2	1001.47	11135.6	15749.3	12079.9	12400.8	10616.4	7485.78	11125.7	85806.3	72176.3	103388
1749120000	23578	8188.86	8602.66	5528.96	7086.55	22653.4	964.852	11339.8	15931.5	12239.9	12103.4	10721.7	7566.84	11172.9	86504.3	72531.4	101767
1751050000	22699.1	6532.37	9292.59	5752.59	7983.6	22402.9	949.709	11909.3	16690.9	12304.5	11767.5	11247	8095.28	11366	87257.8	72829.9	99263
1752980000	21675.5	6915.48	9223.95	5572.58	7504.64	22067.8	789.147	11558.8	16424.8	11868.9	11728.5	11207.5	7699.5	11141.5	88051.8	73063.6	95974.6
1754910000	20808.5	8441.02	8404.11	5306.98	6632.24	21816.6	548.636	10989.4	15662.5	11518.1	11807.3	10656.2	6840.36	10887.7	88865.5	73239.2	92063.6
1756830000	20127.1	7412.31	8848.46	5528.31	7163.96	21515.3	687.864	11259.2	16063.7	11604.7	11712.5	10986	7150.79	11087.7	89681	73375.7	87724.8
1758760000	19313.8	8205.85	8738.01	5386.46	6865.62	21222.5	627.963	10966.2	15793.5	11274.9	11725.3	10897.5	6952.23	10889.1	90489.3	73493.9	83189.2
1760690000	18882.4	8345.63	8462.04	5389.2	6882.04	21228.1	612.455	10955.6	15855.2	11380.5	11693.5	10756.4	6887.99	10785.4	91291.4	73607.4	78692.5
1762620000	18371.7	6598.9	9262.23	5618.87	7630.84	21202.1	670.12	11401.8	16443.4	11592.6	11400.6	11362.6	7501.82	10941	92095.8	73718.7	74448.7
1764550000	17563	7946.18	8934.07	5354.61	6983.28	21023.9	502.694	10850.3	15759.5	11164.1	11345.9	11051.6	6940.98	10663.7	92911.4	73821.7	70655.1
1766480000	16950.8	8887.66	8503.48	5277.73	6695.43	20981.4	352.575	10558.5	15322.8	11086.3	11307.3	10684.6	6478.76	10526.7	93740.4	73909.1	67455.4
1768400000	16249.3	8594.84	8781.19	5384.39	6976.77	21018.3	283.843	10662.6	15445.6	11289.3	11230	10815.3	6625.27	10590.9	94575.3	73979.6	64927.9
1770330000	15608.8	9549.66	8524.6	5224.48	6548.03	21024.7	53.1487	10465.5	15139.6	11331.5	11279.2	10636.3	6364.03	10479.5	95400.8	74041	63089.5
1772260000	15211.5	6956.26	9535.1	5579.83	7671.42	21033.5	267.072	11229.7	16240.9	11789.8	11094.1	11514.5	7315.46	10818.5	96201.7	74106.1	61893.7
1774190000	14282.6	6423.97	9778.87	5576.94	7765.92	20908.9	295.181	11215.4	16334	11430.6	10974	11735.8	7324.84	10809	96970.8	74186.1	61250.4
1776120000	13434.4	7536.47	9189.19	5370.16	7247.91	20929.6	242.393	10833.2	15890.1	11033.7	11111.7	11325.5	6833.73	10645.6	97714.2	74283.8	61036.8
1778050000	12581	8477.88	9007.05	5280.27	7010.88	21035.6	209.44	10602	15574.6	10925.2	11223.9	11150	6581.61	10629.9	98450.6	74391.2	61129.6
1779980000	11894.8	8172.85	9234.56	5448.86	7325.13	21270	316.48	10814.9	15642.9	11155.9	11155.9	11234.5	6676.11	10738.9	99204	74494.8	61420.2
1781900000	11000.1	8042.25	9466.38	5407.34	7364.88	21438.3	300.037	10776.5	15651.8	11178.6	11079.4	11314.6	6725.01	10734.8	99995.8	74583.9	61821.4
1783830000	10092.4	8572.74	9303.99	5243.98	7366.12	21402.6	296.17	10686.6	15550.7	11110	11156.7	11183.6	6579.69	10708.9	100839	74656.4	62277.8
1785760000	9144.21	8019.79	9540.96	5311.82	7702.68	21315.8	400.539	10853	15765.5	11113	11057.1	11360.1	6742.27	10847.4	101735	74720.2	62756.8
1787690000	8076.92	9163.81	9264.11	5204.65	7159.81	21274.4	379.952	10442.6	15308	10903.4	11059.2	11153.1	6373.32	10765.8	102680	74788.2	63238.9
1789620000	7047.28	10616	8808.7	5181.53	6786.3	21348.7	485.202	10126.4	14862.3	10854.2	11227.6	10859.5	5954.94	10746.6	103664	74869.1	63712.1
1791550000	6387.45	9237.01	9211.87	5584.29	7725.49	21494.2	1007.19	10722.1	15608.2	11335.2	11231.2	11241.6	6455.89	11165.7	104685	74961.2	64167.8
1793470000	5701.33	7809.21	10025.1	5740.44	8462.82	21505.5	1284.99	11122.2	16252.7	11434.8	11075.5	11873.6	7068.23	11429.9	105740	75051.6	64601
1795400000	4817.05	9183.29	9755.64	5561.81	7884.49	21534.2	1187.92	10669.6	15760.1	11102.9	11187.6	11631.1	6627.86	11203.6	106829	75121.2	65013.2
1797330000	4116.28	9992.29	9511.08	5454.87	7549.67	21679.7	1135.04	10375.5	15455.7	10974.6	11172.1	11332.8	6254.15	11056.8	107947	75156.4	65413.5
1799260000	3745.37	9934.13	9492.58	5366.4	7533.88	21850.6	1105.68	10446.9	15488.2	11121.8	11043.7	11221.8	6173	10969.7	109085	75157.8	65815.2
1801190000	3394.81	8660.96	9958.27	5379.46	7996.95	21858.4	1105.37	10794.2	15863.9	11191.2	10972.2	11549.8	6600.31	10946.6	110231	75141.6	66229.9
1803120000	2789.1	8459.12	9905.76	5224.43	7747.22	21787.4	898.782	10690	15754.3	10865.5	10932.4	11571.3	6572.3	10769.7	111376	75134.5	66662.2
1805050000	2249.07	8890.14	9757.26	5107.91	7402.48	21763.3	642.605	10486.8	15521.8	10561	10835.6	11446.1	6363.35	10524.2	112520	75161.2	67107.2
1806970000	1742.25	9391.61	9655.07	5078.3	7236.35	21797	556.27	10269.1	15259.8	10334	10810.5	11321.7	6227.84	10286.5	113672	75237.4	67553.3
1808900000	1303.12	9178.48	9564.3	5175.45	7288.11	21865.1	532.664	10175.4	15216	10296.9	10778.1	11274.7	6174.43	10134.1	114850	75362.5	67986.5
1810830000	982.434	8495.55	9657.7	5349.53	7635.16	21816.8	624.938	10248.5	15318.2	10336.8	10669.9	11286.8	6318.29	10089.8	116066	75524.7	68396.8
1812760000	719.778	8200.38	9814.74	5240.73	7530.73	21697.4	581.125	10147.6	15128.6	10090	10414.7	11226.6	6371.57	9926.76	117328	75706.4	68781.3
1814690000	351.712	8829.92	9479.06	4919.3	6723.69	21633.5	166.971	9656.86	14599.8	9661.78	10096.4	10761.8	5912.34	9402.27	118628	75894.5	69141.4
1816620000	280.697	8728.49	9633.48	4977.28	6749.35	21931.7	0	9656.57	14801.6	9727.07	10014.6	10779.5	5949.53	9305.48	119949	76083.2	69477.1
1818540000	535.51	8803.73	10063.2	5213.27	7140.99	22377	424.13	10020.3	15342.1	10075.9	10358.3	11133.1	6367.53	9750.46	121272	76271.5	69782.5
1820470000	523.608	8992.82	10117	5245.57	7350.03	22496.6	771.366	10161.8	15546.3	10157.6	10541.3	11231.6	6507.69	9970.57	122587	76456.8	70043.8
1822400000	350.684	9864.36	9761.45	5084.59	7113.31	22503.4	806.352	10001.4	15162.6	10113.9	10618.4	11024.8	6233.62	9939.58	123897	76630.2	70244.9
1824330000	639.033	9034.32	9820.27	5125.62	7490.74	22502.6	762.394	10226.9	15278.2	10368.2	10399.7	11273.5	6589.68	10016.9	125215	76775.7	70374.8
1826260000	505.25	8690.09	9795.65	5102	7399.89	22346.3	715.069	10172.6	15337.4	10319.9	10365.5	11441	6741.84	9857.08	126560	76877.4	70435.2
1828190000	241.719	9418.58	9226.38	5070.55	7036.73	22245.5	792.312	10009.9	15057.9	10255.2	10504.9	11096.8	6260.4	9653.17	127943	76927.7	70443
1830120000	923.056	7652.98	9795.77	5343.49	7819.22	22437.5	1085.69	10562.6	15817.8	10614.4	10259.4	11596.6	6842.11	9911.75	129367	76933.2	70424.5
1832040000	846.55	7765.93	9893.69	5161.68	7593.6	22555.5	1002.69	10327.9	15663.5	10419.6	10124.6	11604.8	6795.15	9827.25	130821	76914.4	70408.5
1833970000	589.702	8585.24	9377.81	4976.03	7132.5	22574	922.961	9994.05	15196.8	10125.6	10216.6	11097.6	6451	9656.37	132294	76897.5	70413.8
1835900000	611.227	8628.17	9387.79	5051.94	7232.74	22555.5	950.009	9967.5	15203.1	9998.97	10143.5	11019.1	6671.14	9628.51	133777	76904.4	70444.9
1837830000	724.64	8524.4	9601.59	5147.98	7390.02	22600.9	1154.37	10025.8	15301.2	10007.8	10138.3	11103.1	6805.93	9637.9	135272	76942.1	70492.9
1839760000	594.471	8884.56	9576.9	5024.5	7214.14	22650.3	1208.59	9877.6	15118.2	9897.23	10167	11133.6	6489.5	9479.73	136787	77003.1	70543.4
1841690000	517.774	10293.8	9065.67	4864.39	6674.01	22818.9	1144.62	9487.37	14598.5	9879.86	10133.7	10798.7	5927	9289.15	138331	77070.1	70584.6
1843610000	1266.2	8759.87	9625.48	5263.79	7511.33	23140.5	1341.45	10042.8	15372.5	10418.3	9886.09	11067.4	6580.22	9681.31	139901	77128	70613.3
1845540000	1424.91	7563.2	10120.1	5420.18	8007.17	23219.6	1386.82	10230.1	16042.2	10581.2	9769.42	11505.4	7130.18	9807.68	141480	77171.4	70636
1847470000	1096.87	8417.46	9686.44	5157.38	7692.37	23102	1410.89	9894.28	15786.4	10292.1	9849.81	11235	6970.29	9619.72	143039	77206.6	70663.7
1849400000	1183.23	8563.3	9572.3	5108.69	7585.45	23146.4	1589.29	9900.47	15656	10098.8	9988.73	11139.8	6963.55	9621.46	144542	77244.6	70706.4
1851330000	1190.17	8968.77	9468.78	5040.07	7399.87	23161.2	1648.76	9824.3	15397.6	9914.61	10041.6	11041.8	6803.88	9660.42	145953	77292.8	70767.1
1853260000	1217.28	8980.3	9321.15	5037.93	7411.7	23116.4	1756.81	9765.29	15331	9911.65	10055	10949.9	6835.19	9656.31	147248	77346.2	70843
1855190000	1248.33	8958.62	9290.8	5011.67	7492.3	23226.5	1699.95	9693.68	15284.2	9860.5	10078	11019.5	6973.15	9561.06	148408	77389.3	70928.7
1857110000	1434.3	9065.85	9388.1	5000.31	7474.68	23430	1702.88	9766.62	15241.5	9916.63	10099.2	11068.2	7077.22	9507.3	149414	77401.1	71022.2
1859040000	1495.36	9074.87	9641.8	4988.17	7407.77	23580.4	1746.48	9777.05	15263.4	9942.76	10077.5	11071.3	7058.66	9597.72	150246	77369	71126.3
1860970000	1428.41	9077.04	9750.04	4941.25	7502.05	23713.7	1941.06	9740.51	15331.8	9931.44	10031	11090.2	7072.93	9822.28	150870	77297.3	71248.2
1862900000	1403.34	9337.25	9632.78	4953.22	7371.96	23768.7	2079.64	9689.38	15283.7	9982.24	10013.3	11091.2	6977.79	9916.52	151252	77209.7	71393.1
1864830000	1435.33	10160.4	9459.85	4987.94	7084.32	23819.4	2083.28	9533.02	14958.5	9946.1	10058.9	11021.9	6753.73	9688.56	151366	77142.1	71560.2
1866760000	1448.22	10560.7	9312.12	5011.01	7234.83	23985.5	2135.93	9493.17	14753.5	9974.27	9878.11	10991.5	6650.34	9491.97	151200	77128.2	71739.9
1868680000	1800.93	8696.05	9548.59	5263.66	8072.26	23959.2	2572.25	10034.6	15532.3	10286.4	9691.85	11296.6	7223.7	9672.31	150760	77192	71918.6
1870610000	2006.47	8015.2	9828.64	5272.58	7929.71	23906.7	2577.39	10100	15810.1	10078.5	9674.8	11449.8	7488.82	9721.75	150069	77339.6	72083.7
1872540000	1934.8	8862.91	9427.28	5103.87	7384.66	23987.5	2439.94	9722.37	15525.4	9708.91	9783.19	11154.1	7207.3	9677.1	149154	77560.8	72231.7
1874470000	1808.79	9027.88	9248.7	5005.01	7346.21	24022.9	2558.85	9560.46	15351.6	9591.58	10018.5	11014	7151.91	9729.29	148044	77834	72370.1
1876400000	1820.72	9260.21	9330.21	4956.68	7329.26	24107	2617.2	9469.77	15072	9602.85	10020.4	10994.1	7151.6	9634.47	146757	78132.6	72514.1
1878330000	1893.42	9328.66	9599.28	4891.38	7393.21	24184.8	2516.45	9543.92	15000.8	9553.97	9795.21	11237.3	7171.53	9561.67	145320	78427.5	72679.2
1880260000	1956.09	9130.33	9590.33	4781.46	7434.7	24235.5	2545.81	9589.38	14958.2	9525.26	9749.12	11190.1	7109.47	9571.52	143762	78684	72871.8
1882180000	2170.13	8925.2	9532.76	4738.36	7360.35	24311.6	2475.14	9527.65	15058.6	9662.8	9661.01	11126.2	7096.82	9449.39	142125	78865.3	73086.7
1884110000	2296.64	9064.52	9435.04	4877.86	7345.54	24422	2571.95	9454.07	15097.4	9700.83	9554.56	11115.7	7005.42	9281.92	140462	78936.5	73308.3
1886040000	2031.26	9493.29	9316.88	4825.56	7248.51	24363.3	2747.55	9313.11	14854.2	9405.68	9548.47	10943.2	6892.8	9237.24	138827	78873.8	73520.2
1887970000	2067.44	9720.03	9143.43	4869.01	7303.45	24321	2980.35	9378.28	14789	9367.13	9572.08	10718.7	7135.21	9241.3	137265	78680.4	73711
1889900000	2597.57	8684.83	9569.97	5082.62	7827.49	24658.6	3086.97	9745.32	15221.8	9641.36	9442.56	10967.7	7886.22	9350.66	135808	78391.2	73880.5
1891830000	2626.97	9018.24	9489.7	5004.99	7376.07	24854.1	2834.7	9588.55	15002.9	9502.37	9331.08	10954.3	7629.99	9254.99	134472	78074.5	74037.6
1893750000	2690.88	9375.6	9404.45	4941.56	7215.77	24908.6	2674.44	9410.55	14695	9427.77	9190.25	10886	7295.53	9262.15	133263	77807.2	74193.4
1895680000	2929.14	9165.38	9615.02	4811.85	7538.59	24910.3	2804.3	9369.74	14858.8	9390.17	9190.49	10982.9	7389.49	9289.04	132189	77655.6	74352.3
1897610000	2827.07	9261.13	9518.52	4702.87	7589.71	24643.3	2921.36	9472.21	14789.2	9100.03	9213.93	11006.5	7341.25	9062.79	131261	77652.7	74507.2
1899540000	2855.15	9396.43	9247.42	4741.52	7450.83	24530.1	3062.67	9545.59	14701.6	9079.14	9238.45	10910.5	7262.62	8904.3	130500	77787.5	74641.2
1901470000	2968.14	9135.53	9295.91	4825.68	7165.16	24931.7	2982.15	9393.42	14710.4	9184.25	9040.75	10800.7	7144.99	8870.88	129927	78013.7	74735.6
1903400000	2673.35	9034.11	9307.52	4902.58	7106.47	25030.1	3029.56	9104.02	14694.2	9147.93	9203.04	10925.6	6987.96	8925.59	129554	78270.8	74776.8
1905330000	2393.16	9070.4	9075.94	4975.05	7390.95	24908.4	3435.01	8893.7	14811.4	9067.19	9425.31	11045.9	6934.25	8838.19	129378	78514.9	74762.5
1907250000	2849.05	9322.46	8997.49	4967.73	7179.24	25126.9	3417.57	8888.65	14550.7	9123.45	9111.14	10857.9	6889.02	8641.17	129381	78732.2	74699.4
1909180000	3472.73	8980.24	9459.58	4974.26	7135.76	25310.3	2939.49	9162.95	14426.6	9055.4	8612.75	10841.1	7127.11	8546.76	129534	78942.7	74598.7
1911110000	3732.16	8888.17	9540.96	4953.22	7135.51	25273.9	2969.77	9254.36	14332.7	8942.99	8555.58	10908.4	7277.99	8410.85	129808	79181.6	74467.7
1913040000	3519.1	9215.47	9462.12	4794.96	7100.48	25362.7	3077.98	9031.74	14206	8947.81	8672.1	10873.4	7368.98	8241.04	130181	79480	74307.5
1914970000	3290.06	9893.86	9184.08	4643.75	6665.91	25558.9	3178.85	8682.68	13715.4	8875.87	8698.6	10612.1	7121.46	8121.24	130642	79844.7	74113.5
1916900000	3867	9333.68	9193.24	4696.62	6649.35	25809.5	3220.67	8822.5	14012.1	9222.41	8437.59	10608.8	7033.45	8284.63	131191	80257.6	73882.6
1918820000	4130.84	8310.74	9554.67	4603.31	7119.51	25871	3208.41	8974.62	14383.3	9418.64	8278.13	10913	7248.55	8475.52	131827	80684.9	73618.8
1920750000	3441.58	8992.15	8938.73	4355.18	6925.57	25559.3	3112.89	8606.07	13708.3	8828.77	8242.59	10483.6	6930.82	8151.65	132542	81099.2	73336.3
1922680000	3372.37	8500.81	8667.77	4482.55	6997.09	25367.8	3249.4	8647.08	13828.4	8598.03	7950.69	10174.3	6862.6	7828.78	133313	81495.2	73055.8
1924610000	3481.41	8190.74	8868.47	4544.15	6762	25663.9	3050.46	8538.92	13886.1	8474.28	7625.77	10386.9	6644.85	7789.14	134111	81890.1	72794.8
1926540000	3370.49	8704.13	8655.52	4486.18	6445.41	25617.3	2931.4	8274.82	13541.3	8208.14	7663.32	10399.1	6285.29	7659.38	134901	82312.1	72561.6
1928470000	3505.62	8801.85	8667.72	4337.61	6424.69	25437.1	2965.74	8306.27	13419.4	8104.47	7468.16	10395.6	6364.73	7440.03	135652	82780.4	72351
1930400000	3715.59	8348.23	8397.73	4311.79	6117.45	25709.5	2509.8	8267.85	13351.4	8282.04	7094	10084.7	6453.49	7339.39	136340	83293.5	72148.8
1932320000	3764.05	7958.11	8591.86	4216.71	6149.38	25864.4	2079.55	8160.17	13250.2	8151.46	7020.38	9885.24	6615.14	7566.99	136947	83828.7	71938.7
1934250000	3544.62	8092.02	8469.24	4154.4	6391.97	25869.9	2326.15	7958.48	13126.9	8072.97	7146.54	9718.58	6564.51	7658.64	137448	84359.2	71712
1936180000	3206.39	8021.43	8045.3	4346.78	6744.95	25772.6	2814.8	7696.83	13030.2	8001.92	7229.35	9828.18	6490.1	7521.31	137812	84871.9	71472.2
1938110000	3614.32	8014.38	8060.05	4495.22	6305.35	26002.8	2806.25	7741.07	12815.8	7945.53	6967.02	9952.86	6159.56	7343.14	137998	85382.8	71232.8
1940040000	4207.99	8737.43	8488.03	4444.52	5545.33	26176.5	2324.18	7761.11	12446.5	7868.85	6454.69	9702.62	5833.19	7062.3	137961	85932.7	71010
1941970000	4821.09	8460.51	8790.05	3992.01	5384.39	26331.3	2022.46	7900.99	12606.2	8135.39	6092.1	9529.64	6053.85	6958.92	137664	86571.9	70815.3
1943900000	4839.95	7468.57	8698.24	3950.23	5503.95	26325.2	1949.54	7835.82	12775.9	8291.89	6108.96	9764.18	6386.99	7132.89	137085	87333.9	70650.8
1945820000	4299.94	7877.27	8240.57	4322.14	5762.07	26279.2	2085.42	7438.33	12496.1	8051.12	6047.64	9717.71	6334.83	6930.8	136223	88223.6	70511.8
1947750000	3827.25	8143.44	8322.22	4374.05	6250.31	25796.6	2490.55	7481.83	12172.7	7680.3	5968.18	9789.1	6312.88	6674.38	135086	89221.1	70391.7
1949680000	4070.25	7831.25	8050.34	3992.12	5978.84	25696.2	2542.69	7513.93	11820.7	7484.18	5971.14	9674.99	5801.24	6800.29	133688	90304	70287.9
1951610000	4102.46	7407.62	8147.81	3745.17	5907.71	25773	2351.36	7574.89	11466.7	7046.34	5991.45	9396.6	5314.81	6793.02	132037	91473.5	70204.4
1953540000	4080.02	7225.47	7905.56	3624.54	5700.74	25702.7	2128.05	7275.23	10845.9	6700.25	5346.05	8487.19	5123.97	6508.62	130136	92774.6	70148.1
1955470000	4155.22	6732.23	7172.33	3705.45	4793.49	25533.5	1433.05	6536	10060.9	6568.48	4160	7849.19	4663.96	5931.1	127991	94287.7	70122.9
1957390000	3746.46	6601.36	6067.38	3814.2	4142.46	24672.5	887.904	6080.61	9780.51	6126.4	3601.95	7492.1	4013.99	5018.11	125613	96117.4	70123.7
1959320000	4333.56	6689.98	6564.96	3955.96	3788.65	24711.6	516.096	6517.68	10504.6	6280.67	3527.66	7946.83	4691.93	5114.82	123032	98374.9	70136.8
1961250000	5117.63	7367.16	7066.4	4093.5	3427.57	25435	226.846	6944.01	10755.6	6868.38	3463.05	8376.69	5109.59	5560.04	120289	101163	70145.2
1963180000	5262.2	7783.23	7434	3609.44	3580.03	26029.8	163.648	7115.13	10105.1	7209.38	3200.99	8491.3	4802.96	5495.21	117433	104607	70138.4
1965110000	5134.07	7548.3	7492.68	3319.14	3906.58	26332.3	522.435	6758.26	9347.01	7368.39	3103.49	8123.11	4150.06	5297.13	114506	108883	70119.2
1967040000	4475.66	5773.11	7480.55	3623.24	4827.28	26180	762.092	6024.52	9512.16	7171.11	2957.27	8236.28	4043.24	5351.41	111538	114212	70105.4
1968970000	4130.15	4812.76	7127.94	3892.23	4599.88	25660.2	1495.05	6123.35	9367.15	6561.55	3080.49	8533.05	3899.25	5376.86	108550	120854	70120.1
1970890000	4912.33	5629.42	7001.44	3330.58	4441.84	25648.2	1709.65	6331.1	9455.02	6259.02	2771.88	8270.58	4045.2	5762.24	105549	128986	70181.1
1972820000	5977.69	6359.1	7100.55	2956.3	3732.32	26107.3	863.778	6660.79	9147.18	6566.87	1725.55	7849.79	4426.02	5630.52	102545	138557	70290.6
1974750000	6888.24	6028.31	7296.79	3311.99	3933.32	26516.4	363.467	7269.19	8920.46	6688.35	1324.74	8373.53	5068.03	5447.38	99555.3	149092	70433
1976680000	8674.22	6642.92	8584.9	4702.09	5662.14	27752.9	1386.62	8948.73	10581.7	8731.53	2894.07	9909.51	6826.41	7261.8	96599.6	159554	70580.7
1978610000	10611.4	7982.34	11652.3	5851.62	7796.44	29952.7	3484.12	11167	13646.9	11363	5574.65	12098.7	9105.88	10270.5	93703.5	168468	70708.7
1980540000	10058.8	8968.2	12389	5301.24	7924.27	30327.6	4285.6	10668.7	14110.6	11100.2	6559.39	12174.2	8832.94	9982.74	90889.7	174008	70808
1982460000	8321.91	9176.98	10888.4	4192.91	7549.96	29363.9	4141.39	9339.2	13279.6	9505.54	6377.52	11385.1	7910.46	8859.01	88174	174573	70891.5
1984390000	7173.18	8497.64	8948.55	3752.7	7017.48	28667.7	3785.82	8600.05	12544.6	8767.97	6360.09	10799.5	7382.56	8615.21	85566.4	169370	70988.5
1986320000	6873.23	8056.15	8879.81	3988.29	7179.81	28366.8	3516.66	8760.83	12614.2	8769.06	6455	10442.8	6985.72	8002.53	83072.6	158685	71129.3
1988250000	7230.21	8054.29	9296.48	3953.58	6534.41	28344.7	3360.8	8897.93	12341.7	8758.91	5620.87	9904.21	6843.97	7346.58	80697.4	143890	71332.6
1990180000	7011.29	7907.56	9131.31	3965.02	5985.87	28483.4	3143.37	8519.02	12082.7	8474.4	5440.56	9938.34	6767.73	7013.71	78447.4	126936	71594.6
1992110000	6852.86	7445.78	9210	4150.43	6369.34	28224.6	3834.88	8490.52	12375.7	8481.48	5703.56	10157.9	6684.91	7169.08	76330.4	109970	71892.7
1994040000	7011.22	7201.03	8948.77	3984.28	6009.59	27878.1	4094.5	8279.18	12497.4	8301.47	5717.6	9521.58	6538.88	7484.38	74352.1	94715.7	72195.1
1995960000	6637.23	7323.01	8050.14	3597.29	5287.72	27495.3	3273.07	7837.66	11343	8215.39	5789.21	8784.7	5925.92	7389.83	72514.3	82234.6	72475.5
1997890000	6527.29	7313.09	7680.58	3692.93	4901.13	26777.2	2540.66	7888.4	10104.9	7712.22	5451.82	8726.86	6034.68	6820.39	70812.1	72979.8	72725.1
1999820000	6467.23	7122.74	7298.78	3705.25	4920.15	26159.1	2824.69	7398.29	9855.34	6729.97	5117.12	8348.36	6131.11	6389.01	69236.3	66803.1	72951.1
2001750000	5952.31	6739.11	6900.39	3166.71	4260.81	25876.3	2710.27	6471.39	9483.1	6040.67	4323.14	7721.56	5262.85	6129.44	67775.1	63187.9	73170
2003680000	5272.98	6237.6	6077.32	2930.96	2822.12	25389.6	2235.61	6033.97	8270.58	5531.94	2955.65	6836.7	4053.33	5380.27	66418.9	61424.5	73395
2005610000	6177.19	5556.55	6647.23	3271.04	3196.31	25909.5	2300.87	6294.96	8480.89	6196.71	2116.4	7071.13	4060.96	5204.09	65162.1	60849.1	73629
2007530000	7432.86	5733.19	7428.85	3302.16	4735.74	27223.4	2952.52	7003.06	9941.18	7299.57	2672.36	8043.44	5386.9	6313.54	64003.2	60940.9	73865.5
2009460000	7358.29	5747.47	7426.2	2678.97	5218.34	27443.8	3358.17	7112.89	9833.49	7466.76	3060	8663.25	5669.47	6921.42	62942.2	61348.3	74096.5
2011390000	7109.11	5444.24	6621.52	2860.77	4459.8	27831	2781.48	6610.12	8870.75	7760.69	2974.98	8315.85	4818.95	6894.68	61977.2	61897.4	74322
2013320000	6834.4	5314.84	6443.32	3462.28	4494.64	27902.4	2423.3	6704.92	9489.28	7628.25	3401.84	7825.26	4779.65	6123.35	61102.7	62510.8	74555.1
2015250000	6953.8	6273.12	6651.45	3246.66	4097.63	26984.1	2257.24	6905.43	9872.38	6580.43	3152.65	6894.61	4784.29	5549.82	60309.7	63149.6	74818.4
2017180000	7349.53	5733.12	6240.99	2509.23	3753.01	26784.3	2159.19	6982.6	9603.65	6232.63	2190.57	6709.86	4113.32	5976.8	59587.1	63783.9	75133.7
2019110000	7428.95	4976.65	5981.25	2201.2	3659.14	27094.7	2377.81	7101.39	8880.65	7125.28	2861.51	7275.45	3300.85	6462.17	58924.9	64383.9	75511.2
2021030000	7147.86	5232.05	6838.31	2240.66	3984.87	26855.2	2451.26	7071.14	8877.96	7576.5	3796.45	7655.2	3898.46	6912.96	58316.5	64931.9	75944.1
2022960000	6479.86	5356.95	6933.35	2916.36	4874.47	26368.5	2644.43	6481.2	8707.14	7179.18	3764.44	6832.32	3946.61	7151.47	57758.1	65432.9	76415
2024890000	6298.06	5110.76	6106.21	2657.54	4703.42	26088.4	2849.96	5647.48	8493.36	7176.02	3151.19	6032.48	4058.18	6929.53	57247.2	65910.9	76908.7
2026820000	6685.07	5009.73	6145.14	2706.06	3912.21	26158.2	2576.05	5707.13	9074.51	7334.39	2696.8	6408.5	4126.42	6826.51	56780	66394.6	77425.4
2028750000	7280.63	5012.1	6421.03	2965.19	3949.64	25715.8	3047.24	6289.43	9426.37	7174.19	3091.34	7236	4316.17	7458.18	56349.8	66897.1	77986
2030680000	7989.51	5453.89	5712.21	2668.26	3968.84	25395.9	4035.25	6647.13	8815.11	6969.61	3827.78	7251.27	4696.73	7666.19	55946.4	67408.6	78625
2032600000	8396.67	6033.11	6671.98	2752.76	5420.45	26168.7	4643.79	7084.08	9308.04	7117.31	4828.12	7529.98	6100.02	8154.04	55561.1	67900	79378.9
2034530000	9342.89	6850.56	8984.22	3483.63	6580.68	28128.3	5136.6	8100	10630.8	8419.33	5584.34	7926.71	7003.37	8934.29	55188.3	68342.2	80274
2036460000	9931.78	6985.19	9782.9	3879.56	6918.37	28206.5	5960.25	8719.58	11127.7	8622.9	5783.75	8644.39	7426.91	9013.54	54829	68719.6	81323.4
2038390000	9435.01	6248.15	8972.42	3629.64	6928.65	27777.4	6579.69	8354.56	11063.1	9022.61	5872.5	8980.06	7416.02	9180.22	54490.6	69040.2	82540.1
2040320000	8909.13	6464.32	8770.75	3448.05	6613.98	28147.8	6169.85	7853.64	11689	9382.68	5779.89	8950.3	7247.33	9017.07	54183.9	69329.4	83955.7
2042250000	8244.67	6909.31	8628.17	3376.3	6260.75	28038	6115.63	7982.33	11982.6	9019.11	5941.64	8418.4	6978.77	8588.51	53917.1	69617.6	85625.7
2044180000	8026.28	6525.58	8573.06	3402.28	6878.64	27261.6	6752.93	8235.16	11458.7	8822.79	6701.25	8690.05	7227.74	8405.17	53691.9	69923.5	87623.6
2046100000	8801.97	7260.22	8393.39	3672.51	7418.8	26938	7196.62	8701.3	11477.7	8980.78	7396.04	9499.92	7542.56	8521.92	53501.9	70247.1	89996.1
2048030000	9982.34	8362.68	9806.56	4222.12	8251.44	28071	7933.84	9992.89	13685.1	9970.02	8240.86	10245.5	9059.08	9643.94	53334.4	70574.8	92706
2049960000	10372.5	8878.01	11296.1	4317.15	8408.16	28740.7	8887.55	10672	15043.7	10381.7	8955.08	10642.6	10147.6	10859.8	53175.5	70890.7	95567.9
2051890000	8896.05	8195.68	9794.24	3962.71	6952.57	27003.3	8074.83	9246.08	13235.3	8575.58	7873.77	9609.89	8677.64	9425.51	53015	71189.3	98219.8
2053820000	8367.04	7732.75	8785.23	3973.57	6845.49	26134	7787.36	8472.14	12423.6	8304.4	7316.06	9257.76	7793.4	8236.45	52850.7	71478.8	100190
2055750000	8841.88	8038.88	9449.63	3518.62	7234.4	26392	7922.08	8399.12	12562	8800.1	7454.16	9759.57	7863.8	8216.33	52688.1	71776.1	100943
2057670000	8779.04	7980.45	9135.49	3376.88	6825.98	26293.1	8075.12	8209.69	11940	8534	7457.67	9668.79	7668.11	8157.31	52537.2	72094	100061
2059600000	8541.62	7473.78	8851.72	3636.96	6707.86	26225.8	8235.72	8446.91	11992.6	8508.13	7713.29	9488.34	7709.94	8155.27	52407	72431.9	97387.8
2061530000	8366.58	7819.65	8853.42	3713.28	6991.1	25894.6	8261.02	8711.74	12362	8601.84	8060.89	9825.43	8261.15	8199.01	52302.2	72773.5	93086.9
2063460000	8433.38	8340.9	8957.79	3656.59	7484.61	25524.8	8376.44	8702.67	12501.3	8435.27	8356.39	10058.7	8563.51	8012.18	52220.6	73093.7	87634
2065390000	8529.93	8003.53	8932.67	3726.81	7325.66	25221.2	8493.88	8681.17	12439.7	8535.07	8410.86	9823.23	8459.8	7927.37	52155.7	73371.4	81669.9
2067320000	8710.04	7859.13	9407.34	3946.69	7113.56	24975	8675.4	8698.24	12352.1	8827.32	8307.14	9898.1	8818.34	8280.1	52098.8	73602.1	75910.8
2069250000	8659.14	8346.01	9695.13	4097.85	7491.83	24853.6	8769.48	8708.84	12519.8	8744.92	8467.26	10146.7	8911.18	8413.99	52043.8	73801.1	70941.9
2071170000	8715.85	8501.29	9535.6	3942.1	7599.41	24768.7	9066.05	8870.65	12954.6	8640.72	8660.35	10437.7	8739.64	8435.09	51989.8	73997.6	67121.7
2073100000	8793.85	8447.23	9289.62	3850.58	7530.94	24504.3	9380.76	8961.38	13548.5	8695.28	8868.99	10380.6	8603.1	8472.98	51940	74219.8	64576.9
2075030000	8749.44	8546.96	9658.69	4099.74	7952.63	24216.8	9592.6	9001.1	13886.1	8703.46	9041.57	10669.4	8707.13	8537.19	51902.3	74483.9	63203.8
2076960000	8748.02	8651	9543.3	4158.49	8226.89	24017.7	9755.67	8958.53	13595.5	8730.95	9050.68	10898.5	8861.07	8661.03	51884.8	74787.3	62756.1
2078890000	8807.44	8651.67	9387.23	4026.88	8342.76	23633.2	9795.34	8913.94	13279	8902.58	9079.46	10887.9	9078.23	8827.93	51895.1	75112.5	62917.5
2080820000	8945.7	8501.16	9234.46	4267.38	7986.26	23108.1	9955.33	8919.32	13031.1	8737.42	9076.17	10702.6	8905.85	8606.46	51938.8	75436.9	63408
2082740000	8910.91	8473.71	9302.05	4351.88	7762.4	22896.8	9965.68	8901.49	13024.5	8668.25	9143.22	10650.1	8799.79	8343.42	52018.9	75743.8	64022.2
2084670000	8751.77	8706.32	9424.1	4293.31	7490.75	22565	9813.35	8891.85	12823.9	8584.26	9101.58	10639.5	8710.3	8217.96	52135.2	76029.3	64637.6
2086600000	8620.99	8757.19	9403.47	4360.77	7185.43	21819.3	9874.14	8865.68	12644.2	8496.06	8974.72	10402.2	8597.87	8100.48	52284.2	76300.6	65211.3
2088530000	8526.84	8494.35	8862.66	4158.56	6855.99	20908.3	9892.83	8705.54	12537.7	8147.28	8796.6	10017.9	8424.33	7809.95	52458.5	76569.6	65742.5
2090460000	8329.12	7892.25	8401.45	3699.09	6532.37	20221.1	9432.84	8359.81	12055.1	7669.08	8416.41	9801.68	8126.95	7330.22	52646.9	76843.6	66246.1
2092390000	7825.21	7472.47	7691.83	3529.27	5981.98	19397.1	9003.43	7723.67	11372.7	7397.2	7938.85	9488.47	7666.74	6819.39	52836	77122.4	66732.5
2094320000	7954.1	7378.97	7623.4	3814.36	6475.36	19105.7	9437.35	7714.14	11920	7846.27	8094.2	9511.27	7905.93	7022.12	53013.6	77398.3	67203.7
2096240000	8694.94	8077.65	8252.19	4222.7	7384.72	19092.4	10156.8	8542.04	12910.2	8405.34	8932.44	10001.5	8548.87	7767.52	53170.9	77663.3	67656.3
2098170000	9122.65	8482.2	8705.93	4317.62	7737.85	18862.3	10419.7	9087.21	13044.4	8587.52	9240.12	10417.8	8957.62	8085.46	53305.9	77913.6	68086.9
2100100000	9159.47	8406.4	8796.23	4401.1	7378.83	18268.3	10461.4	9140.47	12720.8	8540.42	9106.06	10601.9	9128.76	8263.56	53421.8	78153.2	68494.9
2102030000	9177.92	8124.11	8959.22	4564.88	6974.49	17843.3	10355.1	8878.29	12704.9	8563.25	9016.19	10763.6	9088.17	8327.49	53525.7	78391.1	68881.9
2103960000	9222.69	8031.64	9051.35	4576.23	6888.58	17605.5	10284	8678.73	13006.8	8691.18	9000.93	10762.3	8901.22	8147.45	53623.8	78636.5	69249.5
2105890000	9240.36	8394.05	9068.33	4687.12	6993.92	17171.3	10355.8	8732.82	13208	8886.65	8955.1	10958.4	9109.91	8113.79	53717.5	78892.8	69597
2107810000	9298.7	8826.75	9024.23	4940.53	7094.64	16584.6	10594.5	8890.15	13205.3	8905.12	9103.69	11144.7	9405.46	8308.96	53803.4	79156.2	69922
2109740000	9391.91	9016.77	9044.54	5031.37	7359.79	16123.4	10913.7	9105.53	13361.3	8599.63	9201.43	11223.7	9505.35	8303.45	53874.9	79419.1	70222.6
2111670000	9491.69	8727.68	9071.74	4726.6	7610.38	15763	10918.2	9086.4	13180.9	8623.73	9263.86	11178.5	9498.01	8307.41	53926.5	79675	70498.6
2113600000	9523.72	8396.66	9074.96	4485.67	7791.52	15239.5	10782.7	8950.41	12984	8731.69	9192.65	10977.6	9464.32	8061.7	53957.3	79923.9	70753.4
2115530000	9326.6	8329.11	8707.03	4511.88	7340.69	14278.9	10697.2	8794.31	12622.6	8430.66	8847.5	10610.1	9137.91	7574.04	53973.4	80173	70992.4
2117460000	9003.57	8211.63	8175.88	4634.17	6667.08	13305.3	10498.5	8439.71	12065.9	7935.34	8444.47	10194.6	8473.63	7088.44	53985.8	80433.7	71220
2119390000	8564.16	7785.2	7760.94	4586.71	6156.56	12235.9	10332.2	7955.13	11679.1	7359.87	8255.87	9635.34	7865.96	6848.41	54006.8	80714	71439.6
2121310000	8270.47	7455.36	7267.51	4341.84	6029.35	11446.5	10380.7	7383.44	11487.4	6834.49	8113.03	9179.46	7671.85	6636.27	54046.4	81014.6	71652.2
2123240000	8349.75	6851.45	6627.44	3853.27	5787.33	10625.3	10463.8	7034.8	11196.3	6649.39	7664.81	8908.88	7559.63	6257.52	54109.4	81327	71858.3
2125170000	8206.43	6286.5	6130.73	3471.4	5284.22	9801.63	10239.1	6869	10821.2	6427.41	7154.1	8522.92	7411.9	5755.14	54197.9	81636.4	72059.9
2127100000	7517.3	6158.08	5653.2	3279.33	4804.51	9075.14	9724.85	6073.31	9877.41	6122.47	6767.1	7672.21	6686.79	5231.93	54313.6	81927.3	72261.8
2129030000	6944.37	5787.1	5266.85	3134.76	4316.66	8210.5	9455.8	5273.19	8580.06	5323.2	6465.51	6943.94	5957.18	4482.98	54461.6	82190.6	72470.7
2130960000	6447.54	5190.48	4444.15	2789.72	3381.83	6976.19	9281.36	4577.73	7460.79	4188.77	5693.7	5871.67	5034.07	3473.97	54651.2	82424	72693
2132880000	6303.96	4902.72	4049.42	2535.2	3114.07	6109.44	9147.81	4223.02	7083.52	3917.61	4835.83	5471.56	4544.5	3615.82	54891.3	82631.2	72932.1
2134810000	6980.38	4737.44	4376.93	2971.04	3834.1	6402.6	9737.47	4886.91	7625.86	4855.01	5204.71	6034.71	5252.18	4643.75	55185.1	82817.2	73186.4
2136740000	7628.72	4788.5	4947.36	3371.28	4311.07	7009.56	10023	5435.02	7909.03	5636.81	5908.88	6418.52	5580.79	4861.1	55522.6	82983.7	73449.3
2138670000	7577.08	4876.2	5010.9	3525.58	4461.44	6614.06	9991.71	5126.62	7535.41	5621.21	6232.47	6231.84	5022.79	4637.51	55878.5	83127.5	73711.7
2140600000	7418.12	4745.65	5078.61	3468.94	4864.34	6083.3	10130.1	4947.08	7308.29	5269.26	6198.57	6203.08	4801.02	4555.01	56214.8	83242.1	73963.5
2142530000	6966.52	4565.58	4456.16	3300.99	4492.13	5650.87	10040.4	4980.82	7104.04	4626.37	5417.47	5876.03	4245.24	4333.85	56488.9	83322.1	74198.3
2144460000	6709.86	4486.99	3870.17	3122.56	3991.68	5569.99	9921.78	4499.11	6958.92	4096.44	4522.37	5919.05	4319.16	3939.29	56669.9	83366.1	74413.3
2146380000	6716.73	4963.86	3761.41	3119.75	3820.6	5485.19	10148.2	4093.53	6829.96	4318.95	4228.51	5853.13	4579.89	3629.6	56745.5	83378.5	74610.7
2148310000	6899.17	5208.97	3861.05	2698.57	3933.89	5208.04	9804	4484.22	6231.9	4380.65	3944.58	5322.27	4601.7	3618.68	56728.9	83367.5	74796.2
2150240000	6945.62	4963.86	3435.06	1690.42	3559.07	4634.95	9214.9	4597.27	4918.71	3610.19	3272.39	4439.27	3554.43	3446.07	56653.5	83342.4	74977.6
2152170000	6679.31	4103.15	2536.27	1513.8	2237.99	3648.6	8658.4	3539.23	3960.88	2678.14	2386.34	3191.73	2505.15	2640.58	56566.8	83309.5	75163.3
2154100000	5303.49	2066.89	1202.6	820.732	515.908	1799.43	7907.76	1601.67	2129.63	1429.74	1042.69	1429.86	1357.16	1156.71	56516.8	83271.7	75360.2
2156030000	4096.98	0	0	0	0	0	7146.64	0	0	0	0	0	0	0	56538.6	83229.9	75572.4
2157950000	7303.47	2142.86	2083.14	1633.99	3845.01	2927.21	9735.53	2970.28	2632.54	3414.54	3411.81	3505.45	2800.67	3860.43	56652.9	83185.6	75800.8
2159880000	12046	7024.03	8025.8	4374.69	9404.45	9502.3	14345.8	8817.03	8724.53	9762.88	8910.18	9446.23	8222.38	10289.5	56862	83142.9	76042.2
2161810000	12391.3	7862.57	9162.51	4387.87	9287.89	11300.6	15243.5	9935.84	10863.8	11031.6	9264.53	10433.3	9200.58	10938.3	57155.6	83107.8	76291.2
2163740000	12114.1	6982.6	9011.72	4690	8140.85	10515.3	14880.6	9431.32	11376	10329.1	8809.69	10443.5	9413.76	10193.9	57514.9	83085.5	76540.7
2165670000	11885.3	6950.82	8904.25	4812.79	8047.79	9793.03	14728.5	9332.87	11966	10128.5	8820.22	10323.3	9369.05	10545.7	57919.2	83076.9	76785.6
2167600000	11580.9	6782.64	8037.73	4247.81	7887.5	9912.16	13936.8	8640.74	12058.1	9880.19	8388.85	9414.48	8370.12	10032.7	58349.6	83077.3	77024.2
2169530000	10647.6	5936.88	6587.43	3935.8	6801.08	9213.8	12857.8	7350.75	10741.1	8993.75	7606.69	8077.28	7345.89	8578.33	58789.3	83077.6	77259
2171450000	9869.95	5549.03	5518.17	3633.6	5965.71	8278.58	12780	6734.5	9705.8	7772	6360.46	7659.94	6736.15	7672.45	59225.4	83067.7	77496.7
2173380000	9704.79	5555.09	5441.92	3340.9	6400.48	7991	12963.7	6362.31	8868.31	7057.57	5977.5	7484.9	6916.75	7112.94	59650	83041.7	77746.1
2175310000	9750.06	5995.54	7019.12	4030.26	7288.28	8257.71	13292.7	7041.12	9536.5	7099.76	7167.62	7812.22	7857.24	7550.72	60060.6	83001.5	78014.8
2177240000	9855.7	6660.57	7418.02	4326.26	6954.92	8589.17	13277.4	7095.64	10112.3	7138.52	7490.73	8223.46	7658.34	7886.8	60461.3	82956.2	78307.1
2179170000	9862.87	5986.05	6683.35	3932.37	6481.63	8682	12705.3	6376.81	9591.76	7218.82	7074.01	8244.63	6703.38	7583.1	60862.1	82918.3	78621.9
2181100000	10173.7	5521.74	6719.95	4121.2	7115.98	9319.47	13277.7	7192.31	9845.97	8219.22	7899.9	8333.88	6762.56	8348.84	61276.7	82898.8	78953.9
2183020000	10915.1	6357.97	7734.09	4321.51	8478.34	10299.8	14466.2	8204.44	10889	8830.03	9044.18	8928.43	8403.93	9429.26	61718.9	82903.9	79294
2184950000	10986.4	6582.72	8401.07	4292.79	8941.43	10587.8	14781.1	8025.46	11348.6	9003.04	9179.95	9623.57	9178.56	9691.91	62198.8	82932.4	79632.4
2186880000	10974.3	6654.86	8291.29	4310.29	8884.86	10781.9	14687.5	8284.22	11949.7	9080.88	8852.15	10050.8	9261.06	9663.19	62722.2	82979.1	79961.1
2188810000	11289.4	7443.18	8079.11	4290.94	8315.47	10580.8	14839	8352.79	11860	8851.55	8907	9951.61	9335.88	9225.56	63289.7	83037.8	80275.5
2190740000	11458.4	8490.37	8061.27	4336.58	8104.55	10918.5	15128.9	8059.68	11760.1	8915.36	9272.58	9934.22	9475.04	8969.26	63898.8	83105	80576
2192670000	11284.4	8597.51	8161.81	4119.42	8253.8	11278.4	14853.9	8083.38	11918.7	8914.72	9280	9875.21	8889.63	9017.29	64547.1	83181.2	80867.1
2194600000	10874.9	7832.57	8367.14	3629.05	8550.06	11784.9	14623.8	8120.43	11815.5	8915.4	8965.47	9939.82	9015.64	9349.24	65232.7	83269.2	81155.7
2196520000	10731	7419.03	7944.93	3719.62	8487.17	11539.2	14664.9	8110.4	11155.2	8578.39	9230.52	9768.75	9064.18	9415.26	65955.6	83371.4	81449.8
2198450000	11187.6	7510.13	7512.67	3961.36	8390.22	11849.8	14954.8	8189.72	11217.2	8696.52	9385.23	9279.59	8981.22	9398.37	66716.3	83486.9	81754.1
2200380000	11403.8	7566.09	7233.71	3997.41	8318.69	11981.5	15382.8	8275.45	11581.8	8649.44	9153.09	9189.94	8991.83	9314.06	67515.6	83611.1	82067.7
2202310000	11144.9	7483.24	7698.45	3987.41	8325.38	11479.6	15311.3	8472.93	11505.1	8344.35	9303.09	9644.25	9167.02	9021.07	68353.6	83738.1	82382.8
2204240000	10926	7419.94	7887.21	3722.21	8046.48	11628.8	15000.3	8118.16	11351.3	8877.2	9326.88	9616.64	8990.52	8890.29	69231.9	83862.6	82686.2
2206170000	11165.4	7748.95	8046.67	3583.36	8159.98	12328.3	14871.3	8007.53	11605	9295.68	9026.09	9418.77	8922.1	9268.92	70153.6	83983	82961.4
2208090000	11203	7978.6	7864.71	3712.29	8485.23	12338	14662.9	8415.44	11427	8837.25	8651.86	9688.65	8836.08	9125.75	71125.3	84101.8	83193.7
2210020000	11051.2	7747.83	7523.13	4078.7	8271.87	12055.2	14499.3	8417.23	11330.2	8220.49	8550.61	9901.11	9023.92	8793.45	72155.7	84223.6	83374.7
2211950000	10979.4	7756.26	7258.77	4165.11	7701.65	12106.4	14798.2	8237.01	11533.8	8286.4	8770.8	9336.49	9300.18	8732.65	73252.4	84353.6	83504.5
2213880000	11251.1	7603.29	7557.97	4110.06	7846.27	12418.3	15161.8	8209.37	11506.6	8577.82	9194.64	9209.43	9389.06	8876.81	74421.6	84494.1	83591.6
2215810000	11298.4	7382.42	7623.81	4130.36	7652.36	12422	15247.5	8141.28	11515.6	8553.28	9309.09	9366.79	9102.23	8993.54	75664.9	84644.3	83648.4
2217740000	11300.1	7439.61	7929.91	4146.82	7537.01	12570.7	15525.6	8133.51	11964.5	8567.58	8984.18	9669.84	9000.59	8806.77	76981.2	84801.6	83687.5
2219670000	11657.3	7570.97	7789.33	4083.58	8059.83	12989.6	15856.8	8223.7	12136.4	8958.79	8929.26	9924.66	8911.3	8743.51	78367.7	84963.2	83718.1
2221590000	11825.3	7793.81	7506.07	4000.52	8419.16	12918.4	15923.3	8228.77	11990.3	9068.99	9260.88	9702.95	9527.3	8751.48	79823.1	85127.2	83743.2
2223520000	11619.2	7955.92	7569.61	4163.48	8278.35	12592.2	15607.6	7852.43	11991.7	9075.04	9308.94	9638.2	9887.58	8452.54	81347.8	85292.9	83762
2225450000	11730.8	7749.87	7783.16	4233.09	8090.76	12687.7	15585.1	7925.95	12085.7	8970.14	9270.5	9794.5	9734.19	8286.56	82939.9	85459.7	83772.5
2227380000	11929.5	7751.32	7998.26	4056.69	8415.77	13052.7	15832	8259.32	12127.4	9077.7	9333.09	9830.44	9614.31	8428.94	84591.5	85625.7	83774
2229310000	11630.8	7823.36	8317.89	4168.74	8697.51	13366	16002.1	8418.97	12080.3	9123.3	9412.49	9806.86	9683.42	8678.96	86283.6	85787.1	83769
2231240000	11820	7899.7	8321.69	4233.46	8380.1	13682	15818.7	8414.88	12122.1	8995.03	9502.84	9881.1	9681.28	8631.12	87981.8	85939.8	83762
2233170000	12169.7	8071.57	8354.08	4207.81	8047.45	13849.7	15865	8739.07	12345	9162.3	9640.82	10045.9	9586.93	8735.88	89640	86081.2	83757.2
2235090000	12307	8131.56	8170.05	3938.67	7907.3	13656.8	16142.3	8914.05	12551.4	9435.45	9668.35	9909.38	9593.48	8903.87	91207.9	86212.4	83756.3
2237020000	12367.3	8287.61	8076.28	3408.35	8160.78	13825.2	16366	8659.34	12278.1	9509.09	9649.1	9995.65	10170.4	8849.07	92634.9	86337.7	83757.9
2238950000	11980.8	8139.94	8010.45	3736.44	8506.79	14112.1	16371	8501.61	11981.8	9269.1	9672.6	10051.6	10271.4	8776.35	93882.3	86464.8	83758.9
2240880000	12127.5	7931.2	8108.69	4244.73	8607.48	14048.1	16307.1	8586.1	12433.7	9122.54	9714.43	10138.8	10031.5	8704.67	94924.3	86600.4	83756.6
2242810000	12449.5	8065.19	8213.52	4249.09	8371.38	13922.1	16206	8792.19	12368.8	9151.95	9731.28	10181.2	9850.47	8736.46	95745.7	86748	83750.4
2244740000	12363.4	8041.71	8312.46	4085.96	8305.5	14089.9	16098.3	8860.9	12248	9162.11	9790.3	10359	9886.09	8866.78	96340.3	86906.2	83743
2246660000	12250.4	7866.73	8359.48	3978.54	8239.67	14239.3	16260.2	8701.3	12383.5	9073.72	9659.55	10581.9	9887.79	8646.68	96707.1	87070.8	83738.4
2248590000	12335.6	7864.19	8593.63	4096.35	8107.87	14227.5	16615.2	8660.25	12414.8	8890.51	9502.58	10494.5	10129.4	8415.53	96849.3	87235.9	83739
2250520000	12283.1	7751.69	8453.62	4061.95	8095.13	14088.3	16728.7	8674.89	12240.2	8728.85	9369.93	10159.8	10285.6	8367.07	96775.3	87398.6	83744.2
2252450000	12108.6	7847.44	8408.32	3962.12	8131.47	13999.6	16636.9	8776.65	11982.6	8747.2	9328.01	9975.92	10089.4	8237.43	96500.1	87559.9	83749.3
2254380000	12467.9	8126.69	8776.95	4202.5	8283.23	14539.1	16891.3	9060.18	12233.1	9211.67	9722.92	10344.2	10285.6	8493.87	96044.5	87724.5	83749.3
2256310000	13073.1	8354.56	9308.96	4524.26	8840.01	15218.2	17256.8	9296.61	12712.7	9734.25	10023.1	11014.1	10602.7	8885.24	95429.9	87898.6	83741
2258240000	13004.6	8261.62	9144.14	4614.77	8818.85	15053.4	17252.8	9338.94	12722.5	9771	9840.05	11049.1	10502.8	8703.34	94675.6	88086.2	83727
2260160000	12902.1	8100.85	9096.82	4427.46	8645.53	14775.9	17149.5	9232.27	12649.5	9544.74	9710.6	11022	10466.2	8546.63	93794.5	88287.2	83715.5
2262090000	13130.5	7999.66	9000.93	4156.2	8646.92	14710.9	17148.7	9061.95	12725	9288.48	9665.92	10894.2	10636.7	8616.5	92792.9	88496.1	83718
2264020000	13460.5	7974.98	9098.92	4088.7	8878.47	14900.2	17217	9132.28	12968.8	9443.54	9633.51	10958.5	10918.9	8525.95	91675.1	88705.3	83746.3
2265950000	13678.2	8232.86	9230.55	4290.4	8917.21	15208.5	17513.3	9308.86	13262.1	9862.05	9647.09	11341.4	11043.2	8528.31	90450.1	88906.3	83807
2267880000	13822.9	8584.95	9330.09	4588.71	8898.11	15533.4	17828.8	9579.52	13467.9	9928.14	9971.04	11567.7	11225.3	8791.27	89134.6	89092.5	83900.1
2269810000	13742.9	8648.47	9443.27	4664.64	8954.23	15621.4	17921	9662.33	13384.1	9934.54	10244.3	11553.9	11377.7	8996.44	87757.6	89261.4	84019.9
2271730000	13891.7	8593.72	9708.52	4615.76	8946.18	15682.9	18079.8	9627.91	13512.6	10110.8	10276.1	11584.3	11461.5	9151.62	86356.5	89413	84157.9
2273660000	14188.5	8444.07	9959.95	4756.94	9013.85	15811.9	18227.6	9601.28	13811.8	10152.5	10420.5	11687	11514.6	9252.17	84967.7	89550.1	84306.5
2275590000	14481.2	8279.92	10143.2	4928.55	9439.22	16038.5	18389.2	9646.69	13969.9	10315.6	10569.1	11992.5	11737.8	9363.79	83624.8	89676	84461.2
2277520000	14632.6	8286.27	9979.25	4880.14	9543.43	16312.5	18508.8	9896.63	13992.9	10495.9	10673.1	12140.5	11854.2	9341.93	82350.5	89793.6	84621.1
2279450000	14803.8	8684.01	9929.94	4933.4	9561.99	16629.5	18650.7	10215.4	14234.2	10579.5	10858.3	12191.6	12124.7	9357.3	81154.1	89906.1	84786.4
2281380000	15216.6	8974.33	10387.6	5158.68	9961.89	16978.6	18945.8	10566.6	14547	10860.2	11121	12372.8	12383.9	9657.49	80035.5	90016.1	84955.9
2283310000	15630.7	9218.81	11040.9	5154.28	10372.5	17315.4	19271.9	10846	14993.9	11213.2	11462.7	12791.8	12687.2	10103.1	78987.2	90125.6	85126.7
2285230000	15656.1	9248.99	11255	5002.3	10466	17547.9	19356.1	10886.6	15054.1	11334.2	11572.9	12996.8	12809	10112.8	77999.5	90235.6	85293.6
2287160000	15626	9215.44	11158.7	5082.79	10379.6	17551.5	19338.7	10786.8	14883.8	11183.8	11330.9	12904	12713	9837.81	77063.1	90345.4	85452.9
2289090000	15540.8	9125.92	10838.8	5185.27	10119.3	17361.8	19196	10587.5	14659.7	11016.7	11191.1	12809	12616.8	9624.83	76171.7	90452.4	85604.2
2291020000	15326.9	8924.89	10411	5079.45	9683.85	17189.7	18995.1	10381.9	14359.9	10936.6	11086.4	12660.5	12439.7	9440.76	75323.4	90552.8	85752.4
2292950000	15112.6	8790.97	10169	4992.02	9409.75	17051.7	18875.9	10171	14032.5	10811.4	10837.7	12458.6	12199.4	9158.67	74521.2	90643.9	85906
2294880000	15087	8673.19	10136.2	5002.86	9415.86	17082.5	18787.8	9971.34	13719.5	10659.6	10564.6	12291.7	11922.2	8861.73	73772.6	90725.5	86073.4
2296800000	15071	8554.16	10150	4920.67	9355.34	17077.1	18725.2	9813.02	13594.5	10539.3	10440	12122.1	11703.2	8742.74	73090.6	90800.4	86260.8
2298730000	15012.1	8587.93	10169.9	4818.96	9236.37	17034.2	18834.2	9753.81	13682.2	10566.4	10408.8	12142.2	11805.1	8772.48	72492.7	90873.9	86469.2
2300660000	15078.6	8550.91	9999.5	4850.46	9195.57	17114.4	18907.9	9799.38	13584.7	10759.3	10351.9	12158.3	11876.5	8683.16	71997.5	90952.5	86694.4
2302590000	15170.1	8532.29	10047.8	4951.57	9297.73	17279.1	18896.1	9781.47	13538.1	10878.3	10417.8	12120.2	11825.6	8461.6	71621.3	91039.9	86929.4
2304520000	15233.5	8639.8	10091.7	4990.39	9254.29	17429	18874.5	9660.99	13347.4	10968.9	10500.6	12102.6	11808.5	8334	71374.4	91136	87166.6
2306450000	15217.7	8794.68	9965.48	4965.91	9289.06	17565.1	18949.5	9586.89	13184.8	11167	10395.2	12128.6	11804.7	8336.59	71258	91235.8	87401
2308380000	15402.3	8998.41	9969.62	4915.18	9285.55	17780	19077	9653.52	13298.7	11543.2	10330.6	12102	11708.4	8429.93	71263.4	91331.8	87628.9
2310300000	15594.2	8965.06	10162.3	4950.81	9375.33	18003	19178.8	9826.74	13501.7	11886.2	10387.8	12156	11764.4	8538.33	71373.8	91417	87848
2312230000	15675.2	8834.09	10183.7	4973.99	9670.39	18180.2	19348	9965.39	13647.6	12104.7	10405.3	12186.6	12021.4	8632.29	71569.7	91487.5	88056.6
2314160000	15761.5	8998.99	10271.9	5022.85	9848.86	18396	19483.8	10112.8	13854.7	12243.9	10602.7	12405.3	12116.7	8813.72	71831.6	91543.9	88253.2
2316090000	15796.7	9314.86	10369.2	5072.24	9791.49	18585	19576.1	10162.7	13934.7	12393	10863.2	12496	12114.4	8873.7	72144	91591.8	88437.5
2318020000	16053.7	9566.19	10590.4	5169.93	9991.66	19110.5	19932.5	10361.7	13991.9	12949.8	11152.6	12627.4	12323.2	9069.24	72496.9	91639.3	88612.9
2319950000	16680.1	9693.49	11045.2	5453.56	10480	19915.8	20507.4	11006.3	14596.2	13731	11394.3	13162.5	12743.9	9645.44	72882.8	91694.6	88786.7
2321870000	17428.7	10013.8	11773.1	5875.8	11399.7	20772	21134.7	11875.1	15645.3	14705	11981.8	13975	13591.3	10570.1	73295	91764.2	88968.9
2323800000	17322.7	9833.93	11781.7	5668.01	11258.8	20787.1	20955.1	11678.7	15324.1	14713.5	11867.7	13817.5	13654.8	10496.8	73726.1	91852	89168.9
2325730000	15969.2	8815.5	10337.3	4858.55	9551.66	19513.5	19712.4	10031.6	13308.7	13341.6	10397.1	12270	12040.2	8710.55	74167	91959	89392.1
2327660000	15049.4	7988.75	9169.09	4467.17	8460.76	18733.5	19014.9	8979.02	12046.3	12619.6	9497.6	11187.8	10817.6	7410.7	74609.4	92084.2	89636.6
2329590000	15078.9	7677.87	9004.35	4442.18	8575.59	18776.9	19048.5	8981.42	11922.1	12538.7	9496.98	11128.8	10733.3	7218.41	75048.5	92225.5	89894.3
2331520000	15329.8	7442.25	9071.26	4486.17	9031.19	18890.1	19208.8	9098.43	12136	12467.5	9549.08	11276	10935.7	7397.64	75484	92379	90153.1
2333450000	15339.2	7656.68	8971.51	4525.29	8959.59	18995.3	19219.1	8973.01	12258.2	12449.2	9337.39	11216	11042.1	7427.82	75920.1	92539.2	90402.3
2335370000	15213	7791.97	8925.66	4555.51	8732.39	19020.8	19209.3	8874.78	12196.2	12565.1	9238.51	10949.3	10933.2	7280.19	76362.3	92699.5	90636.4
2337300000	15312.5	7596.06	8958.01	4404.87	8616.7	19146.1	19261.9	9001.01	12054.1	12725.1	9306.65	10942	10705.6	7282.43	76815.5	92853	90857
2339230000	15311.5	7458.11	8930.62	4418.3	8635.46	19311.3	19426.8	9069.72	11882.2	12783.3	9391.14	10973.5	10724.5	7230.03	77280.8	92994.3	91069.8
2341160000	15398.9	7346.66	9022.13	4518.26	8927.75	19386.1	19681.3	9057.3	11944.7	12910.7	9372.26	11104.5	10935.5	7157.42	77756.4	93120.8	91281.9
2343090000	15602	6770.42	9215.73	4564.75	9190.75	19474.5	19680.6	9182.35	12362.5	13113.1	9268.66	11301	11130.4	7227.54	78239.4	93233.8	91496.6
2345020000	15906.4	5516.1	9845.51	4614	9505.06	19302.5	19606.2	9585.6	13026.4	12847.4	9085.24	11903.2	11677.3	7467.61	78728.5	93338	91712.6
2346940000	15723.7	5844.65	9909.93	4569.28	8977.49	18803.8	19343.8	9260.85	12757.7	11978	8963.47	11956.6	11550.5	7320.32	79225.9	93439.2	91924.4
2348870000	15167.7	8305.91	8813.77	4220.59	7849.1	18584.4	18995.2	8373.25	11396.6	11255.3	9212.17	11025.2	10404.3	6778.46	79737.6	93542.1	92126
2350800000	14916.1	9426.74	7863.43	3981.92	7567.84	18783.2	19021.9	8016.28	10556.7	11422.4	9385.82	10218.8	9684.81	6437.54	80270.3	93648.8	92314.2
2352730000	15068.9	8959.08	7963.51	3977.83	7881.24	19262	19267.3	8216.24	10606.7	12259.1	9211.04	10272.9	9889.33	6425.4	80828.1	93759.2	92489.9
2354660000	15124.1	8288.71	8258.25	4217.82	8012.76	19720.3	19470.8	8412.59	10880.8	13056	9117.31	10375.1	10177.4	6539.51	81411	93871.4	92657.4
2356590000	15150.1	7774.9	8528.37	4528.03	8475.94	19953.7	19722.3	8372.24	11188.3	13488.7	9010.95	10301.5	10380.6	6604.28	82013.9	93984.7	92821.2
2358520000	15248.7	7147.8	8632.75	4688.86	8787.8	20068.9	19980.2	8406.46	11188.4	13566.2	8807.97	10143.7	10414.7	6584.59	82629	94101.4	92983.2
2360440000	15338.2	6459.28	8610.59	4460.62	8424.37	19969.2	20043.7	8431.4	10894.6	13291.2	8732.52	10079.9	10217.5	6502.55	83248.7	94226	93141.5
2362370000	15325.2	6081.46	8487.9	4299.69	8263.32	19686.9	19777.7	8332.11	10741.9	12956.7	8456.13	9846.27	9855.67	6477.54	83867.9	94365	93292
2364300000	15302.9	5819.32	8614.32	4397.47	8584.35	19590.3	19543	8173.97	11227.2	12571.6	8102.54	9741.45	9889.02	6230.71	84486.1	94523.1	93430.5
2366230000	15285.2	5626.13	8645.53	4394.66	8480.88	19412	19445.8	8195.48	11614.9	12245.7	7892.53	9933.78	10057	5999.14	85104.9	94700.9	93555.8
2368160000	15492.7	5324.59	8728.39	4455.37	8332.25	19179.1	19525.1	8275.5	11653.8	11965.9	7962.05	10173.6	10464.6	6022.22	85727.3	94894.1	93670
2370090000	15756.6	5038.22	8829.77	4414.76	8494.11	19049.7	19662.8	8397.5	11605	11529.6	7993.32	10331.7	10659.9	6172.1	86355.6	95094.2	93778.2
2372010000	15840.5	5053.09	8893.8	4326.68	8640.83	19032.8	19747.6	8451.72	11734.6	10983.6	7919.02	10593.1	10683.5	6290.09	86991.4	95291.7	93884.5
2373940000	15697.6	5079	8765.03	4388.73	8507.94	18861	19808.6	8304.62	11728.4	10556.5	8001.17	10666.5	10520.3	6313.99	87636	95478.2	93990.3
2375870000	15709.6	5168.29	8794.84	4347.48	8363.65	18533.9	19813.1	8183.54	11734.3	10177.5	8196.38	10801.4	10580.3	6279.72	88291.6	95650.2	94095.3
2377800000	15764.9	5404.37	8758.62	4180.24	8269.97	18274.3	19717.2	8162.52	11804.4	9668.3	8349.64	10936.4	10706.8	6271.26	88961.6	95809.1	94197.3
2379730000	15795.1	5613.07	8597.51	4112.74	8197.17	18092.1	19648.3	8055.7	11682.9	9055.34	8349.73	10913.2	10720.4	6317.8	89648.6	95960.2	94296.6
2381660000	15754.1	5810.41	8407.12	3982.15	7988.24	17885	19604.4	7847.85	11457.8	8535.74	8323.33	10541.4	10607.7	6299.43	90353.9	96110.5	94396.9
2383590000	15691.7	6116.2	8403.3	3859.76	7828.91	17780.4	19590.7	7700.29	11327.5	8229.29	8304.66	10323	10470	6260.9	91074.7	96266	94504.5
2385510000	15680.1	6445.84	8283.9	3854.19	7692.37	17675.6	19629.2	7663.72	11102	7985.86	8299.1	10272.3	10400.7	6222.47	91805.2	96429.9	94625.9
2387440000	15732.2	6650.33	8119.51	3816.09	7551.62	17602.2	19685.3	7685.74	11000	7803.69	8323.88	10179.7	10459.3	6206.44	92537.1	96602.6	94763.2
2389370000	15748.8	6745.88	8012.31	3826.46	7529.08	17616.6	19751.7	7623.19	10953	7794.3	8288.72	10148.8	10348.5	6210.24	93262.7	96781.7	94912.8
2391300000	15801.2	6757.45	8029.85	3875.4	7632.45	17643	19760.6	7492.24	10910.9	7778.76	8358.53	10305.5	10275.3	6229.15	93976.3	96963.8	95065.6
2393230000	15823.8	6705.42	8075.76	3885.79	7718.46	17664.6	19835.3	7457.39	10928.2	7779.48	8445.73	10409.5	10276.3	6178.62	94674.3	97145.7	95210.5
2395160000	15796.6	6683.92	8158.91	3857.31	7751.76	17779.8	19949.3	7477.19	10974.5	7806.4	8480.76	10411.6	10264.5	6169.68	95353.4	97325.2	95340.4
2397080000	15836.6	6738.13	8115.04	3702.87	7666.17	17804.6	19978.2	7399.12	10774.2	7773.79	8528.17	10381.3	10297.4	6148.24	96007.8	97501.1	95455
2399010000	15848.9	6736.99	8061.68	3627.37	7666.5	17735.2	20080.3	7413.29	10694.2	7673.09	8490.09	10385.4	10323.8	6126.21	96628.2	97673.3	95562.1
2400940000	15839	6721.93	7932.13	3700.55	7704.14	17809.3	20220.5	7435	10793.7	7641.65	8467.21	10356.2	10363.2	6154.56	97202.7	97842.2	95673
2402870000	16010.8	6683.9	8006.6	3757.41	7679.16	17891.6	20333.7	7355.39	10783.9	7703.84	8508.96	10370.2	10458.6	6144.76	97720.6	98008.8	95799
2404800000	16109.3	6711.42	8094.8	3750.53	7710.52	17870.8	20466.8	7363.26	10717.3	7771.51	8592.99	10357.8	10551.2	6193.98	98176.4	98174.5	95946.5
2406730000	16247.1	6903.4	8165.4	3836.5	7880.35	18103.5	20567.9	7514.15	11018.9	7935.83	8760.69	10455.8	10740.8	6440.1	98572.4	98341	96115.1
2408660000	16401	7057.8	8248.14	3919.76	8060.98	18311.3	20631.8	7675	11141.1	8012.8	8826.67	10460.9	10844	6587.47	98917.8	98510.7	96299.6
2410580000	16463	7148.65	8155.64	3880.19	8087.46	18437.2	20684.9	7714.24	11124.9	8040.18	8780.01	10246.9	10791.1	6556.13	99225.6	98686	96493.4
2412510000	16407.3	7049.66	8035.7	3827.53	7996.1	18604.3	20804.2	7665.39	11016.7	7984.84	8743.86	10140.6	10690.1	6536.11	99506.9	98868.9	96692.9
2414440000	16427.3	6767.68	8081.57	3773.01	8099.2	18636	20894.3	7656.53	11005.5	7880.65	8710.81	10253.3	10760.8	6618.77	99767.3	99060.7	96897.4
2416370000	16564	6691.41	8079.57	3902.48	8074.39	18509.8	20896.5	7685.99	11064.2	7794.69	8612.3	10259	10804.7	6594.86	100007	99261.1	97108.5
2418300000	16612.8	6851.61	8043.35	4024.27	7930.52	18612	20990.2	7795.6	11137.8	7778.86	8545.28	10167.1	10816.7	6457.78	100224	99467.9	97326.7
2420230000	16680.5	6917.94	7931.5	3981.26	7954.98	18841.7	21024	7807.58	11068.1	7800.08	8654.66	10058.9	10888.1	6490.73	100420	99677.1	97548.6
2422150000	16809.8	6923.93	7966.32	3911.66	8089.84	18940.5	21036.8	7726.2	11046.1	7886.47	8697.54	10119.2	11012.5	6563.28	100599	99884.2	97767.5
2424080000	16874.8	6898.45	7999.12	3938.86	8120.76	18997	21116.8	7716.61	10990.3	7968.43	8658.74	10134.3	11010.7	6531.51	100774	100084	97976
2426010000	16973.4	6929.43	7968.14	3934.88	8200.15	19116.7	21281.6	7781.8	10995.9	8017.28	8630.28	10138.6	10953.2	6532.07	100958	100274	98169.4
2427940000	17001.4	6896.61	8041.46	3956.37	8171.16	19206.5	21383	7878.24	11053.2	8053.21	8597.56	10098.7	10931.2	6619.59	101160	100452	98349.2
2429870000	17153	6811.31	8227.27	3964.88	8131.85	19354.8	21362.3	7888.05	11175.7	8086.63	8457.81	10143.6	11002.4	6661.83	101384	100621	98523.1
2431800000	17284.3	6788.19	8298.22	4002.81	8188.05	19447.9	21334.3	7846.97	11227.6	8091.19	8307.13	10210	11031.8	6566.03	101625	100788	98701.6
2433730000	17282.7	6804.65	8297.2	4150.37	8245.93	19454.2	21424.3	7863.53	11391.2	8091.98	8351.33	10206.5	11101.2	6475.43	101874	100959	98893.8
2435650000	17312.7	6834.67	8158.56	4268.05	8247.15	19515.7	21606.4	7844.08	11414.8	8103.46	8506.02	10153.9	11261.7	6563.95	102125	101143	99102.7
2437580000	17477.1	6937.4	8096.19	4351.95	8259.22	19705.1	21795.5	7871.89	11312.6	8185.48	8560.99	10220.9	11347.6	6688.95	102377	101344	99325.7
2439510000	17602	7048.77	8169.31	4376.81	8202.6	19821.7	21921.5	7984.94	11390.2	8188.56	8517.76	10259.3	11467.6	6699.34	102637	101566	99556.8
2441440000	17715.7	7098.27	8380.28	4235.6	8329.97	19873.9	21958.2	8048.07	11549.5	8238.38	8515.96	10280.9	11529.5	6680.33	102912	101808	99790.2
2443370000	17737.5	7081.75	8410.41	4225.8	8517.49	19956.2	21912.9	8052.47	11564.5	8311.23	8577.85	10273.8	11397.5	6631.82	103209	102066	100024
2445300000	17811.8	6982.33	8421.26	4267.68	8641.32	20138.3	21907.8	8202.1	11569.5	8405.17	8646.09	10278	11319.4	6712.34	103527	102335	100261
2447220000	17883.8	6913.94	8408.64	4226.09	8621.36	20297.7	21981.7	8207.12	11501.9	8591.82	8642.34	10306.6	11412.2	6874.95	103858	102611	100506
2449150000	17938.1	6981.77	8456.41	4264.14	8582.92	20401.7	22060.2	8091.66	11568.6	8595.85	8601.55	10377.5	11551.1	6936.19	104188	102890	100759
2451080000	18044.8	6989.81	8502.2	4312.12	8648.04	20372.9	22106.4	8125.13	11697.9	8447.81	8553.93	10327.4	11664.4	6966.57	104506	103170	101018
2453010000	18156	7047.49	8537.46	4338.13	8754.83	20397.3	22267.2	8197.81	11781.5	8414.4	8632.73	10337.4	11751	7041.06	104810	103448	101276
2454940000	18136.1	7092.45	8569.76	4358.05	8605.18	20675.1	22288	8200.02	11736.1	8413.86	8664.41	10377.1	11670.4	7033.67	105107	103723	101522
2456870000	18148.3	6983.04	8456.83	4309.34	8383.75	20756	22214	8219.13	11634.2	8429.27	8611.7	10317.1	11617.4	6971.63	105412	103995	101750
2458800000	18252.8	6831.32	8163.51	4222.34	8290.41	20650.6	22328.3	8162.91	11554	8462.96	8523.3	10212.6	11512.7	6871.06	105742	104264	101959
2460720000	18323	6852.42	8036.49	4250.42	8270.61	20581.1	22443.8	8078.94	11581.3	8344.21	8385.51	10124.1	11427.3	6810.71	106108	104529	102157
2462650000	18278.1	6971.28	8110.3	4219.39	8282.57	20675.6	22403.5	8010.62	11448.7	8228.97	8247.96	10053.9	11472.5	6739.82	106513	104793	102354
2464580000	18221.8	6948.98	8327.63	4168.89	8303.49	20763.7	22398.9	7903.11	11288.3	8223.81	8240.51	10084.9	11590.5	6643.31	106953	105057	102557
2466510000	18219.6	6895.96	8342.06	4132.33	8308.38	20725.8	22389.1	7897.44	11230	8228.56	8291.47	10237.1	11592.6	6654.81	107420	105323	102770
2468440000	18373.9	6837.71	8118.41	4061.35	8386.3	20760.4	22353	8001.31	11291	8226.49	8254.83	10273.2	11598.6	6611.84	107907	105591	102989
2470370000	18442.1	6793.08	7974.79	4046.3	8444.37	20908	22416.9	7963.93	11371.4	8170.51	8108.91	10146.9	11567	6586.44	108408	105861	103210
2472290000	18398.7	6847.64	8116.5	4062.78	8369.33	21023	22497.3	7905.8	11331.2	8141.96	8065.53	10161.7	11590.3	6607.37	108924	106130	103427
2474220000	18355.6	6896.36	8124.98	4093.64	8262.43	21084.5	22562.3	7959.41	11300.3	8123.32	8175.05	10223.9	11649.4	6577.36	109455	106395	103641
2476150000	18426.1	6964.92	8090.96	4153.57	8374.44	21231.5	22646.6	7921.93	11357.6	8168.74	8156.66	10317.1	11720	6641.53	110002	106655	103861
2478080000	18560.4	6965.94	8131.58	4178.28	8452.59	21219.7	22726.2	7866.32	11262.8	8201.12	8119.21	10315.9	11638	6701.61	110560	106909	104094
2480010000	18672.8	7031.89	8149.56	4066.54	8467.12	21194.8	22752.7	7856.59	11256.5	8221.25	8125.26	10166.3	11577.5	6745.9	111128	107157	104348
2481940000	18677.2	7219.78	8230.95	4024.93	8299.22	21253.4	22810.9	7908.75	11192.9	8264.2	8138.98	10202.3	11548.4	6773.15	111701	107400	104622
2483870000	18716.6	7307.05	8433.12	4033.54	8270.78	21473.1	22818.9	8059.25	11212.2	8261.84	8127.18	10283.4	11549.4	6775.48	112282	107638	104908
2485790000	18732.3	7287.02	8418.84	4097.43	8356.85	21559.8	22910.5	8020.11	11244	8172.85	8093.38	10199.8	11616.9	6748.39	112872	107869	105198
2487720000	18821.8	7157.49	8391.81	4203	8319.36	21605.5	23022	7940.81	11272.8	8196.53	8105.18	10140.7	11720.1	6727.96	113476	108092	105482
2489650000	18945.8	7122.65	8383.5	4114.99	8322.52	21681.7	23101.7	7952.07	11293.8	8330.81	8119.84	10193.6	11740.9	6743.76	114092	108307	105758
2491580000	19033.2	7109.6	8331.49	4047.18	8295.28	21853.7	23152.9	7962.94	11296.4	8365.48	8067.17	10223.4	11747.1	6797.34	114711	108516	106026
2493510000	19069.1	7059.87	8248.9	4099.05	8339.75	21975.2	23144.8	8039.01	11214.4	8397.46	7978.69	10095.7	11777.1	6858.96	115320	108721	106294
2495440000	19151.5	7129.6	8224.7	4056.3	8365.56	21954.7	23286.1	8104.01	11144.2	8370.26	8002.94	10035.5	11915.3	6932.64	115905	108930	106565
2497370000	19185.2	7262.39	8097.34	4023.53	8331.9	21920.9	23454.2	8085.52	11156.5	8301.91	8028.79	10039.3	11986.3	6963.2	116457	109148	106838
2499290000	19303.9	7380.41	8074.05	4130.32	8364.78	22069.2	23508.3	8011.2	11244.1	8358.2	8111.48	10069.4	11963.3	6951.93	116977	109382	107107
2501220000	19393.5	7496.58	8063.57	4159.12	8423.49	22177.6	23532.1	7871.2	11253.6	8411.59	8205.7	10069.9	11938.7	6977.14	117477	109634	107366
2503150000	19352.3	7530.35	8168.03	4039.84	8477.88	22259.3	23667.6	7819.14	11219.4	8458.36	8217.83	10088.4	11988.6	7005.38	117969	109904	107613
2505080000	19374.6	7462.26	8174.73	3937.01	8528.68	22367.6	23750.2	7854.94	11189.9	8460.53	8092.46	10106.9	11997.2	7075.96	118466	110192	107853
2507010000	19527.7	7522.18	8109.81	3962.88	8534	22354.6	23742.8	7988.05	11347.3	8397.48	7950.69	10130.7	12018.8	7087.49	118972	110493	108096
2508940000	19603.4	7569.66	8104.82	4043.35	8562.48	22334.5	23809.2	8119.87	11347.8	8445.03	8047.39	10153.4	11986.6	7050.18	119482	110804	108358
2510860000	19647.8	7556.24	8147.31	4056.46	8598.6	22466.1	23939	8095.15	11254.5	8545.42	8114.05	10253.9	11932	7059.54	119984	111123	108646
2512790000	19634.3	7542.82	8097.84	3984.87	8507.68	22604.8	23952.2	7994.38	11210.5	8602.91	8006.2	10234.4	11906.8	7182.54	120470	111444	108960
2514720000	19702.2	7545.08	8151.83	4019.62	8463.23	22749.2	23976.5	7968.51	11145	8657.17	7906.06	10183.2	11969.2	7243.91	120934	111765	109291
2516650000	19860.4	7562.44	8085.86	4114.32	8379.4	22770.3	23987.3	7932.07	11137.1	8562.75	7896.5	10232.6	11953.7	7118.64	121380	112082	109624
2518580000	20032.3	7519.65	8112.3	4140.8	8392.47	22804.8	23996.9	7948.65	11306.6	8543	7941.12	10272.5	12003.4	7069.97	121818	112392	109945
2520510000	20133.7	7476.96	8099.5	4020.13	8417.1	22840	23975.5	7999.49	11296.3	8496.22	7896.69	10214.2	11917.7	7085.46	122252	112697	110251
2522440000	20146.2	7423.13	8208.1	3958.9	8503.2	22994.5	24006	8003.56	11103.4	8485.14	7824.04	10197.9	11885	7114.92	122685	112999	110543
2524360000	20111.1	7279.32	8267.77	4006.51	8483.57	23049.4	24083.5	7989.19	11045.6	8581.43	7886.59	10212.9	11927	7116.1	123111	113301	110831
2526290000	20102.7	7170.48	8263.59	4038.8	8335.17	23007.4	24010.6	8001.7	11122.5	8635.88	7894.6	10274.6	11936.6	7027.59	123521	113609	111120
2528220000	20148.2	7116.6	8138.03	3951.53	8254.33	23045.1	23964.5	8017.52	11133.8	8567.83	7808.45	10313.6	12025.3	6965.37	123907	113924	111414
2530150000	20320.9	7157.8	8123.29	3966.22	8399.34	23054.2	24079.9	8003.23	11151.2	8476.88	7808.98	10302.5	12184.7	7064.6	124265	114246	111708
2532080000	20376.8	7252.28	8130.97	4087.52	8385.15	23177.8	24165.7	7918.46	11116.4	8512.65	7775.23	10303.2	12195.1	7084.75	124596	114571	111994
2534010000	20499.1	7295.59	8061.1	4071.29	8169.55	23470	24190.9	7863.92	11098.8	8646.47	7769.61	10325.5	12208.7	7001.7	124905	114893	112268
2535930000	20570.4	6947.31	7983.43	4012.33	8209.22	23647.2	24186.9	7906.24	11211.4	8812.07	7820.19	10309.8	12320.6	6960.91	125192	115211	112532
2537860000	20567.9	6703.36	7978.66	4024.21	8413.11	23616.8	24183.8	7916.61	11407.6	8925.79	7845.55	10371.1	12348.1	7005.7	125453	115522	112797
2539790000	20600.1	6775.98	8073.17	4050.13	8401.41	23656.5	24103.6	7920.05	11444.5	8946.08	7784.98	10348.3	12230.7	7065.03	125680	115830	113074
2541720000	20735.1	6978.97	8288.17	4043.91	8291.95	23753.7	24015.8	7992.67	11360.7	8898.03	7743.78	10390.9	12240.1	7066.67	125868	116140	113374
2543650000	20839.4	7070.18	8214.68	3977.45	8240.8	23662.9	24058.9	8150.51	11255	8825.05	7741.41	10459.6	12433.1	7085.43	126016	116455	113699
2545580000	20848.5	7012.04	8138.1	3983.36	8267.43	23648.5	24127.3	8129.68	11240.3	8820.92	7747.92	10401	12573.4	6997.47	126136	116776	114042
2547510000	20875.7	6862.85	8166.19	4009.65	8254.75	23628.9	24170.2	8070.94	11196.9	8724.13	7750.53	10269	12535.1	6989.85	126246	117099	114394
2549430000	21055.4	6796.15	8156.37	4046.95	8168.82	23753.9	24255.3	8080.53	11241.6	8776.48	7790.34	10280.8	12481.9	7073.27	126368	117420	114745
2551360000	21144.7	6789.48	7966.01	4031.38	8164.85	23958.1	24279.7	7999.47	11320.2	8927.6	7778.25	10294.3	12464.9	7124.77	126514	117735	115093
2553290000	21177.8	6784.57	7944.79	3949.96	8209.14	23983.9	24409.5	8033.74	11442.3	8975.54	7781.21	10193.1	12455.7	7076.63	126683	118044	115442
2555220000	21214.2	6744.76	8069.81	3989.18	8156.47	23903	24409.4	8136.61	11513.2	9008.65	7839.31	10186.9	12430.4	7082.77	126866	118350	115801
2557150000	21298.5	6683.41	8217.65	4023.75	8319.27	23977.7	24295.5	8157.76	11334.1	9080.53	7821.25	10332.4	12545.5	7131.87	127047	118659	116175
2559080000	21305.1	6688.49	8298.68	3910.86	8478.86	24100.9	24372.1	8076.57	11232.4	9050.94	7723.54	10425.9	12636.9	7150.99	127216	118978	116560
2561000000	21262.5	6708.9	8290.69	3858.41	8553.43	24198.3	24527	8112.17	11468.6	8957.56	7718.13	10418.5	12638.2	7212.23	127372	119309	116946
2562930000	21391.7	6725.15	8235.42	3924.29	8569	24302.8	24514.8	8248.97	11599.7	9003.54	7793.69	10471.2	12631.1	7233.29	127527	119649	117317
2564860000	21461.7	6966.23	8239.33	4014.61	8520.24	24364.8	24527.7	8239.74	11603.6	9089.35	7853.14	10524.1	12694.7	7190.58	127698	119992	117662
2566790000	21404.1	7091.07	8233.76	3992.27	8528.18	24284.9	24561.4	8235.25	11459.2	9036.87	7891.45	10431.6	12735	7167.88	127895	120330	117980
2568720000	21470	7129.49	8202.02	3811.05	8533.05	24213.6	24609	8185.78	11325.8	9016.76	7925.25	10359.3	12769.3	7159.91	128121	120659	118279
2570650000	21515.9	7024.75	8167.77	3746.99	8325.69	24322.2	24740.5	8180.7	11376	9154.91	7951.77	10402.2	12887.6	7187.18	128365	120980	118574
2572580000	21574.2	6922.96	8305.27	3859.39	8324.5	24435.3	24890.4	8239.98	11481.9	9304.34	7994.1	10503	12985.6	7307.46	128611	121295	118881
2574500000	21620.4	6930.47	8468.88	3859.35	8457.57	24503.9	24892.7	8259.33	11483.6	9351.78	8026	10597.9	12997.9	7337.39	128844	121612	119208
2576430000	21633	7055.31	8484.98	3863.48	8479.27	24540	24837.8	8388.04	11533.7	9308.3	7992.4	10664.8	13030.2	7289.03	129062	121935	119552
2578360000	21736.1	7117.45	8447.9	3941.65	8482.95	24541.5	24911	8463.95	11475	9244.8	7977.14	10642	13086.5	7402.28	129276	122265	119906
2580290000	21865.9	7084.31	8459.84	4029.79	8540.37	24648.7	25005.9	8404.54	11485	9255.51	8047.41	10719.4	13219.5	7509.73	129501	122598	120260
2582220000	21908.9	6973.46	8301.7	4009.96	8592.03	24800.5	25014.9	8423.63	11613.1	9336.3	8082.31	10742.9	13250.9	7479.56	129754	122928	120607
2584150000	21939	6953.08	8257.52	3946.6	8574.49	24881.1	25083.6	8438.67	11646.2	9328.82	8078.49	10647.2	13215.1	7448.93	130042	123251	120950
2586070000	21911.8	6962.15	8353.8	3912.88	8563.09	25001.4	25088.2	8384.68	11593.9	9380.5	8024.94	10622.7	13181.9	7496.32	130361	123564	121294
2588000000	21928	7015.6	8497.92	3831.52	8655.47	25016.1	25127.7	8396.17	11592.5	9455.28	8047.48	10701	13217.1	7687.48	130699	123870	121644
2589930000	21975.4	7019.82	8526.01	3809.85	8668.68	24902.6	25210.7	8369.65	11646.9	9475.73	8137.81	10717.9	13298.7	7764.72	131045	124173	122000
2591860000	22096.4	7046.18	8553.36	3863.97	8633.85	24908.3	25270.1	8440.76	11727.9	9514.3	8176.28	10831.4	13444.8	7673.97	131396	124479	122360
2593790000	22147.2	7048.37	8628.32	3903.33	8727.56	25006.6	25372.1	8541.93	11716.7	9583.64	8206.81	10868.2	13557.4	7559.16	131762	124794	122715
2595720000	22175.8	7125.99	8692.37	3928.96	8842.25	25116.6	25496.6	8577.51	11726.2	9656.21	8134.6	10852.8	13688.5	7573.36	132159	125120	123063
2597650000	22343.3	7140.89	8703.01	3943.82	8834.47	25124.8	25491.8	8597.29	11756.5	9667.06	8159.39	10801.8	13674.5	7672.42	132600	125457	123406
2599570000	22500.6	7170.05	8714.18	3959.69	8868.46	25196.8	25400.8	8637.84	11839	9716.42	8264.09	10807.1	13727.2	7724	133094	125803	123752
2601500000	22557.3	7199.32	8700.65	3977.68	8842.74	25307.8	25392.1	8671.11	11946.4	9863.73	8258.28	10863	13736.9	7773.19	133631	126156	124109
2603430000	22509.4	7199.18	8646.28	3997.99	8816.2	25328.4	25507.7	8670.24	11933.6	9943.04	8280.2	10959.2	13702.5	7807.26	134197	126511	124482
2605360000	22432.8	7246.84	8612.33	3956.97	8759.83	25301.1	25635.1	8659.34	11898.4	9908.86	8294.65	10942.1	13819	7813.25	134773	126864	124865
2607290000	22503.2	7166.1	8650.11	3968.19	8809.3	25311.3	25671.9	8600.57	11914	9901.26	8365.97	10956.7	13898.4	7787.99	135348	127212	125247
2609220000	22588.6	7139.06	8684.98	4009.82	8964.31	25285.1	25621	8601.94	11876.9	9896.8	8439.48	11042.2	13919.5	7829.89	135917	127549	125614
2611140000	22674.4	7209.61	8731.25	4071.05	9095.56	25261.3	25692.6	8674.94	11995	9854.89	8442.45	11121.9	13943.1	7953.37	136488	127875	125955
2613070000	22743	7234.22	8802.25	4070.84	9120.31	25229.7	25818.5	8732.67	12014.3	9831.42	8453.86	11102.7	14037.3	7956.88	137069	128190	126274
2615000000	22853.1	7311.03	8923.95	4058.92	9039.73	25232.3	25872.5	8731.31	11945.4	9859.77	8468.21	11125.1	14196.9	7957.11	137663	128502	126583
2616930000	22918.3	7330.02	8993.31	4068.66	8991.73	25269.7	25886.5	8787.62	11955.8	9936.46	8523.17	11105.8	14184.3	7999.38	138265	128818	126898
2618860000	22924.7	7244.53	9014.8	4097.4	9033.6	25327.2	25927.3	8872.71	12055	9986.25	8546.73	11144.1	14194.1	8019.93	138867	129145	127235
2620790000	22979.8	7142.51	8966.15	4134.37	9085.25	25388.9	25986.7	8871.21	12006.1	10091.8	8541.93	11191.4	14312	7994.3	139459	129486	127596
2622720000	23096.2	7203.4	8971.63	4104.87	9107.78	25402.3	26010.8	8840.08	12001.6	10178.2	8582.13	11286.3	14405.8	7993.84	140039	129842	127973
2624640000	23192.5	7224.47	9075.81	4109.53	9120.82	25472.8	26024.6	8906	12173.6	10233.2	8574.47	11364.1	14398.4	8038.32	140613	130206	128353
2626570000	23221.8	7256.27	9185.3	4134.68	9154.19	25534.5	26068.8	8937.79	12223.5	10168.9	8511.97	11374	14418.3	8005.46	141191	130573	128722
2628500000	23286.5	7292.81	9201.87	4158.39	9180.84	25458	26073.9	8872.5	12223.2	10107.9	8462.22	11361.7	14445.4	7977.45	141784	130937	129073
2630430000	23355.6	7329.7	9233.76	4232.17	9142.9	25428.9	26068.7	8876.9	12261.6	10156.7	8518.5	11377.6	14536.9	7992.48	142397	131301	129412
2632360000	23471.1	7321.1	9233.07	4284.72	9048.42	25455	26126.4	8944.34	12312	10213.8	8573.02	11412.8	14645.9	8040.84	143026	131671	129746
2634290000	23604.1	7257.88	9206.34	4271.38	9042.34	25448	26192.9	8972.63	12296.5	10262.4	8503.59	11417	14720.2	8089	143663	132058	130086
2636210000	23627.5	7205.55	9180.31	4230.91	9072.74	25479.6	26194.2	8984.95	12233.7	10366.4	8431.23	11446	14730.3	8087.46	144302	132474	130436
2638140000	23626.9	7168.37	9172.9	4258.45	9023.38	25471.8	26186.4	8969.24	12276.3	10422.2	8485.76	11532.9	14732.6	8116.82	144943	132928	130794
2640070000	23672.9	7144.27	9178.76	4286.39	8955.72	25369.3	26180.1	8967.94	12341.1	10395	8557.91	11534.1	14741.9	8148.96	145591	133423	131154
2642000000	23711.1	7184.8	9259.85	4321.72	9016.61	25310.9	26195.5	8995.05	12371.7	10388	8507.64	11556.1	14757.7	8144.87	146257	133956	131510
2643930000	23764.5	7162.99	9305.16	4355.03	9129.23	25304.5	26239.8	9007.56	12290.3	10400.8	8447.67	11563.5	14760.3	8142.19	146945	134514	131863
2645860000	23846.7	7062.94	9294.33	4363.95	9153.85	25288.2	26293.2	8999.31	12300.4	10381.8	8502.95	11515.2	14770.5	8084.55	147651	135081	132219
2647790000	23874.9	7048.18	9320.16	4390.09	9049.75	25233.7	26347.2	8971.43	12336.7	10310.9	8565.73	11535.7	14819.7	7979.64	148363	135632	132585
2649710000	23901.2	7120.56	9276.84	4415.89	8980.11	25192.6	26363.3	8955.49	12294.9	10286.1	8521.55	11609.3	14842.4	7962.55	149068	136137	132964
2651640000	23847.6	7133.39	9161.65	4402.04	8974.62	25110.3	26326.4	8951.86	12253.7	10320.8	8451.01	11558.2	14810.7	7924.86	149755	136563	133350
2653570000	23783.6	7078.35	9135.47	4335.63	8933.61	25018.8	26285.9	8917.7	12231.3	10325.5	8413.35	11465.6	14800.1	7838.36	150429	136873	133732
2655500000	23771.5	6990.54	9095.12	4283.02	8813.75	24891.6	26265.7	8854.34	12136	10245.4	8383.85	11437.6	14791.6	7782.93	151104	137039	134099
2657430000	23754.5	6921.52	9026.62	4272.81	8738.91	24693.4	26235.5	8765.77	12050.3	10152.6	8300.27	11401.8	14755.6	7689	151799	137048	134443
2659360000	23663.7	6838.99	8919.4	4200.43	8681.77	24505.2	26173.2	8635.47	11892.6	10010.2	8184.8	11286.5	14645.4	7516.58	152528	136904	134769
2661280000	23517.3	6759.47	8724.61	4106.74	8522.32	24325.5	26044.3	8482.74	11709.1	9815.64	8007.99	11084.1	14500.2	7313.44	153291	136635	135090
2663210000	23393.8	6652.25	8525.82	4039.8	8325.35	24139.1	25937.1	8286.22	11448.2	9653.11	7826.42	10904.7	14298	7093.09	154072	136281	135421
2665140000	23324	6554.59	8429.78	4040.92	8176.05	24028.6	25861.2	8121.93	11265.5	9558.19	7691.02	10788	14142.9	6891.22	154849	135892	135772
2667070000	23298.1	6484.37	8358.02	4060.32	8116.89	23911.4	25817.9	8075.26	11224.8	9534.84	7641.63	10709.4	14078.3	6796.91	155601	135514	136138
2669000000	23318.3	6436.91	8317.62	4025.09	8104.12	23769.7	25837.1	8066.45	11222.4	9521.12	7649.66	10704	14032.7	6794.18	156320	135177	136509
2670930000	23315.5	6428.58	8339.47	3985.57	8104.5	23714.3	25859.3	8028.21	11176.8	9541.62	7615.45	10692.8	13949.5	6770.84	157014	134901	136868
2672860000	23315.3	6415.74	8352.77	3999.38	8094.12	23663.2	25945.7	7985.6	11160.8	9574.93	7577.87	10689.8	13965.5	6720.48	157704	134691	137202
2674780000	23335.8	6391.82	8297.35	4009.96	8119.2	23564.1	25997.8	7984.77	11138.8	9547.71	7539.21	10681.6	14033.1	6681.94	158409	134543	137515
2676710000	23365.1	6374.23	8309.39	4032.9	8144.74	23503.3	25992.9	7996.14	11118.8	9542.43	7550.62	10717.9	14078.7	6678.98	159143	134454	137820
2678640000	23336.1	6376.67	8336.93	4068.45	8142.68	23475.8	26014.3	8007.91	11120.2	9546.89	7580.09	10724.5	14107.8	6692.83	159901	134420	138136
2680570000	23320.8	6471.08	8312.18	4066.01	8160.98	23407.5	26073.6	8007.7	11115.3	9551.6	7575.18	10703.8	14177.9	6705.37	160671	134439	138481
2682500000	23378	6491.59	8284.29	4039.43	8159.94	23295.6	26118	7977.73	11079.7	9606.34	7551.58	10674.2	14180.9	6667.3	161434	134508	138860
2684430000	23494.9	6494.34	8312.42	4051.96	8142.59	23205.8	26137.9	7980.66	11116.7	9674.21	7584.11	10688	14169.5	6654.39	162180	134617	139269
2686350000	23531.3	6481.07	8307.35	4061.32	8090.04	23140.4	26146.8	7996.95	11126	9672.82	7610.46	10714.7	14210.3	6691.72	162908	134755	139691
2688280000	23510.4	6522.85	8328.6	4076.43	8049.73	23090.4	26199.1	8009.78	11133.2	9656.16	7575.66	10733.4	14313.5	6688.6	163627	134903	140115
2690210000	23518.5	6549.61	8373.04	4097.57	8050.93	23003	26259.7	8043.99	11141	9716.35	7588.75	10772	14413.9	6644.27	164349	135048	140534
2692140000	23565.2	6559.36	8358.34	4103.95	8118.59	22910.9	26309.7	8016.97	11183.1	9766.15	7650.64	10822.3	14448.8	6617.72	165086	135177	140949
2694070000	23648.9	6546.39	8430.61	4093.96	8146.56	22830.3	26350	8011.75	11195.3	9772.06	7622.76	10791.9	14449	6610.34	165840	135291	141369
2696000000	23678.2	6477.16	8479.7	4097.11	8124.52	22767.4	26349	8007.59	11199.5	9775.74	7593.91	10721.7	14440.6	6592.38	166610	135395	141800
2697930000	23683.7	6387.59	8389.86	4111.21	8128.36	22717.1	26365.3	7984.76	11207.5	9753.75	7572.95	10652.6	14430	6596.58	167391	135496	142240
2699850000	23743.9	6404.49	8333.19	4181.11	8170.12	22627	26433.3	7966.74	11229.4	9756.51	7555.77	10650.5	14491.6	6591.71	168186	135605	142684
2701780000	23794.8	6507.32	8372.99	4158.71	8152.93	22533.1	26470.8	8006.86	11236.1	9792.52	7629.04	10746.7	14526.5	6582.71	168997	135725	143122
2703710000	23870.6	6556.2	8443.01	4082.45	8116.94	22441.5	26500.7	8028.42	11198.3	9774.39	7690.81	10837.9	14570.9	6550.72	169828	135860	143552
2705640000	23941.8	6504.39	8439.09	4131.27	8175.1	22355.8	26500.2	8004.94	11186.5	9798.82	7650.44	10845.9	14641.2	6532.51	170676	136008	143980
2707570000	23972.1	6499.22	8445	4219.59	8153.39	22297.5	26516.7	8031.99	11211.7	9839.16	7592.46	10819.5	14714.4	6573.53	171529	136167	144426
2709500000	24021.8	6560.58	8435.77	4227.17	8108.24	22236.7	26567.2	8094.76	11200.1	9866.47	7608.69	10799.9	14763	6561.01	172368	136339	144909
2711420000	24080.2	6537.33	8424.1	4181.78	8170.7	22180.1	26622.4	8096.33	11231.8	9912.68	7645.94	10776.7	14823.4	6549.85	173175	136521	145444
2713350000	24142	6461.62	8407.4	4194.91	8201.61	22127.6	26658	8086.45	11223.4	9940.85	7678.32	10788.2	14901.9	6555.47	173941	136713	146031
2715280000	24202.2	6526.72	8440.11	4246.67	8193.55	22056.1	26719.6	8060.83	11219.9	9970.22	7679.69	10803	14959.9	6549.49	174674	136910	146657
2717210000	24206	6578.97	8449.73	4269.79	8178.54	21937.5	26795.4	8054.01	11242.1	10023.8	7647.05	10788	14988.3	6523.54	175394	137106	147293
2719140000	24279.4	6602.96	8499.44	4279.6	8194.67	21822.6	26827.3	8072.11	11282.5	10013.8	7618.3	10794.3	15063.6	6501.93	176131	137294	147907
2721070000	24342	6642.77	8514.73	4239.89	8203.4	21763.2	26888	8072.38	11374.5	9992.86	7648.38	10811.8	15156.4	6538.29	176903	137470	148469
2723000000	24338.5	6628.17	8488.46	4266.32	8206.93	21730.5	26984.8	8057.51	11359.5	10060.1	7708.65	10858.3	15216.6	6564.48	177714	137634	148952
2724920000	24355.3	6599.93	8457.3	4289.2	8240.07	21675.4	27027.7	8046.63	11304.2	10102.5	7700.19	10871.1	15267.5	6615.74	178554	137792	149330
2726850000	24419.2	6626.46	8485.32	4302.93	8222.17	21581.6	27026.6	8115.84	11298.7	10073.7	7686.35	10838.6	15296.5	6638.05	179400	137948	149579
2728780000	24507.4	6627.53	8467.11	4305.72	8147.9	21509.2	27062.3	8154.84	11259.7	10069.9	7730.96	10791.3	15272	6589.7	180233	138110	149670
2730710000	24542.3	6649.58	8427.02	4298.18	8157.88	21473	27143.2	8109.94	11223.8	10132.9	7759.84	10799.9	15290.5	6572.37	181048	138279	149586
2732640000	24566.8	6677.15	8442.66	4345.82	8218.67	21341.1	27183.3	8101.37	11242.9	10153.9	7758.25	10826.8	15386.2	6624.45	181852	138457	149320
2734570000	24623.3	6754.35	8569.34	4382.04	8201.62	21248.9	27223.3	8127.38	11305.5	10175.5	7756.57	10829	15494	6596.44	182663	138640	148896
2736490000	24618.1	6713.88	8575.92	4380.74	8186.82	21219.3	27280.5	8109.09	11219.2	10223.3	7735.86	10783.7	15537.9	6573.19	183498	138828	148360
2738420000	24622.5	6667.55	8544.16	4332.04	8206	21159.1	27328	8088.48	11228.9	10269.9	7702.12	10773.7	15533.6	6601	184363	139022	147779
2740350000	24673.7	6718.89	8556.04	4320.82	8228.87	21044.9	27347.9	8121.26	11320.4	10281.6	7689.51	10777.2	15535.1	6634.45	185250	139224	147223
2742280000	24733.5	6735.3	8548.98	4330.92	8285.12	21007.8	27363.5	8129.81	11389.1	10323.1	7768.77	10807.6	15572.4	6630.14	186144	139435	146749
2744210000	24786.8	6710.51	8547.08	4313.1	8265	20972.6	27412.9	8124.83	11426.1	10384.9	7809.85	10796.3	15620.6	6610.88	187031	139653	146387
2746140000	24814	6735.99	8491.1	4357.75	8232.35	20849.5	27448.8	8099.62	11396	10411.9	7802.94	10767.1	15689.2	6639.02	187908	139871	146143
2748070000	24873.5	6746.11	8458.58	4408.62	8304.06	20743.3	27509.2	8081.59	11428.8	10382.2	7857.86	10749.8	15760.3	6628.61	188781	140079	146003
2749990000	24979.1	6785.12	8462.09	4406.75	8386.19	20711.1	27563.1	8127.42	11438.6	10411.5	7883.65	10804.7	15849.7	6583.74	189664	140265	145948
2751920000	24993.9	6780.53	8494.06	4389.19	8364.77	20650.2	27608.9	8157.33	11414.7	10483.1	7867.72	10824	15930.7	6575.04	190569	140425	145959
2753850000	25030.8	6773.64	8514.25	4385.78	8266.43	20538.3	27647.1	8139.75	11472.7	10507.6	7843.46	10772	16016.5	6597.9	191492	140558	146030
2755780000	25087.8	6833.55	8504.3	4374.76	8212.74	20453.2	27667.8	8133.31	11541.4	10499.5	7844.22	10714.7	16056.1	6669.31	192423	140673	146158
2757710000	25092.5	6868.68	8519.96	4406.23	8210.59	20398.9	27700.4	8118.22	11588.3	10537.6	7868.19	10684.6	16128	6705.95	193342	140777	146339
2759640000	25111.5	6874.13	8498.56	4460.16	8222.53	20357.8	27726.8	8123.88	11522.1	10603.7	7836.56	10732.9	16219.8	6672.85	194233	140880	146562
2761560000	25200.3	6857.6	8473.04	4507.38	8286.07	20305.3	27778.2	8169.47	11501	10680.6	7782.24	10757.5	16270.2	6671.65	195091	140989	146809
2763490000	25266.2	6889.36	8421.5	4552.86	8289.06	20267.2	27868.3	8171.26	11575.6	10675.3	7832.8	10766.9	16322.1	6681.17	195925	141103	147058
2765420000	25292.2	6901.73	8412.52	4544.46	8312.57	20268.4	27941.1	8153.82	11563.1	10664.2	7892.35	10792.9	16408.7	6691.8	196745	141225	147297
2767350000	25347.8	6922.56	8484.98	4562.97	8332.91	20211.5	27953.7	8147.39	11511.5	10663.8	7832.33	10750.1	16495.8	6703.14	197558	141353	147521
2769280000	25409.8	7004.81	8569.51	4547.46	8311.46	20069.7	28026.7	8209.47	11542.7	10641.9	7838.23	10765.4	16634	6714.08	198358	141493	147741
2771210000	25458.7	7052.59	8532.76	4522.7	8270.08	19987.6	28113.1	8236.63	11535.5	10647.8	7895.71	10805.7	16783.9	6703.42	199126	141646	147969
2773140000	25537.9	7103.55	8555.01	4564.86	8272.58	19979.4	28134.5	8224.8	11497.3	10710	7893.63	10832.3	16887.9	6699.88	199843	141815	148216
2775060000	25587.4	7057.8	8594.8	4578.03	8321.78	19942.6	28172.6	8223.04	11514.6	10797.1	7904.77	10809.4	16965.8	6736.48	200498	141994	148478
2776990000	25647.5	7033.38	8482.78	4586.94	8353.02	19901.9	28219	8184.9	11604.8	10857.4	7891.31	10774.9	17038	6758.45	201098	142174	148745
2778920000	25716.4	7021.11	8476.26	4647.12	8339.92	19838	28279.6	8159.48	11677.4	10883.7	7890.16	10746.8	17157.1	6738.66	201666	142342	149000
2780850000	25834.9	7060.36	8587.32	4654.31	8299.29	19801.6	28336.2	8205.88	11749.5	10955.4	7910.83	10731.1	17319.3	6755.4	202234	142487	149234
2782780000	25952.7	7100.72	8579.95	4589.28	8283.79	19752.2	28396.4	8275.05	11792	11011.5	7949.11	10740	17415.6	6764.94	202820	142605	149449
2784710000	26065.4	7140.7	8550.09	4612.06	8353.41	19703.3	28446.2	8323.54	11782.9	10972.5	8010.95	10727.2	17569.1	6743.57	203429	142701	149660
2786640000	26160.9	7176.62	8604.66	4668.84	8418.19	19711.5	28485.9	8360.77	11737.8	10944.8	8025.95	10754.2	17747.1	6781.34	204043	142788	149886
2788560000	26202.8	7173.9	8639.23	4721.68	8417	19661.5	28535.1	8328.97	11727.7	11035.4	8001.58	10787.4	17871.5	6811.7	204632	142878	150141
2790490000	26275.5	7195.28	8658.66	4700.92	8426.82	19536.4	28575.4	8265.36	11792.8	11070.6	8023.09	10767.3	18004.2	6780.96	205172	142981	150424
2792420000	26367.4	7222.52	8636.53	4685.36	8425.09	19458.6	28634.3	8273.89	11832.7	11072.5	8069.38	10776.6	18135.8	6793.3	205650	143097	150724
2794350000	26506.7	7221.68	8595.96	4738.95	8426.58	19468.5	28725.4	8310.27	11814.4	11173.9	8080.35	10799.5	18287.7	6865.94	206073	143218	151025
2796280000	26686.2	7303.83	8614.54	4818.32	8462.4	19542.1	28757.7	8285.59	11903.9	11279.4	8115.09	10804.8	18468.5	6886.52	206460	143335	151312
2798210000	26796.8	7343.93	8654.79	4860.26	8484.67	19544.4	28759.8	8288.69	11951.1	11295.1	8138.71	10743	18642.1	6841.01	206830	143438	151586
2800130000	26858.6	7327.32	8645.44	4865.24	8458.38	19426.5	28837.2	8318.47	11939.1	11348.2	8098.5	10725.2	18806.2	6831.81	207195	143527	151857
2802060000	26984.2	7394.43	8591.1	4892.19	8394.96	19356.2	28914	8322.24	11904.2	11411	8075.98	10776.7	18993.9	6885.73	207552	143606	152140
2803990000	27124.6	7456.88	8607.91	4920.62	8356.27	19310.2	29009.6	8327.97	11878.3	11401.6	8143.65	10750.9	19201.6	6940.58	207891	143682	152446
2805920000	27305	7516.07	8638.4	4922.71	8402.71	19238.2	29087.6	8366.35	11911.5	11462.6	8186.23	10714.8	19331.5	6965.05	208208	143764	152770
2807850000	27494.4	7652.31	8659.59	4987.7	8506.92	19262.9	29115.6	8329.59	11961.6	11565.8	8197.38	10808.7	19512.8	6977.75	208505	143856	153099
2809780000	27585.8	7694.02	8685.54	5031.33	8512.05	19296.5	29143.5	8344.49	12031.4	11600.8	8170.41	10758.7	19761.4	6966.86	208798	143955	153413
2811710000	27746.6	7728.9	8688.35	5047.82	8453.35	19304.9	29216.6	8392.09	12073.3	11638	8154.51	10680.5	20017.4	6998.7	209101	144058	153699
2813630000	27939.9	7756.1	8654.92	5072.78	8461.92	19310.7	29318.7	8409.63	11999	11723.7	8194.36	10697.8	20327.4	7045.76	209424	144166	153959
2815560000	28174.4	7831.13	8735.12	5067.19	8502.23	19273.2	29382.8	8401.13	12001.6	11759.4	8279.83	10729.5	20603.3	7093.57	209759	144278	154205
2817490000	28386.3	7965.21	8755.43	5068.56	8489.79	19231.8	29467.2	8412.26	12146.8	11791.8	8296.75	10769.1	20879.8	7138.41	210085	144400	154457
2819420000	28593.1	8090.23	8708.97	5152.9	8514.17	19213.7	29572.7	8434.34	12246.5	11859.5	8268.22	10809.3	21262.5	7150.35	210378	144535	154729
2821350000	28831.4	8099.6	8717.66	5244.76	8513.11	19193.5	29647.1	8492.85	12272	11869.5	8328.09	10779	21659.6	7147.41	210621	144682	155022
2823280000	29085.3	8122.32	8768.89	5370.73	8469.72	19158.4	29726	8558.95	12329.7	11849.5	8374.45	10720.7	22065.3	7146.35	210817	144832	155322
2825200000	29348	8219.42	8762.99	5452.69	8438.2	19179	29806.5	8533.08	12390.3	11892.3	8393.99	10686.9	22558.5	7251.28	210985	144974	155609
2827130000	29635.4	8340.72	8803.19	5466.4	8465.6	19223.2	29922.3	8484.16	12449.3	11989.6	8421.01	10736.9	23156.5	7359.51	211151	145100	155869
2829060000	29920.2	8400.77	8834.41	5569.07	8529.23	19203.3	30042.6	8502.54	12510	12064.9	8463.29	10725.2	23888	7423.19	211336	145204	156100
2830990000	30260.5	8521.03	8857.52	5746.02	8654.92	19184.5	30187.1	8558.34	12577.8	12093	8499.18	10735	24684.7	7504.73	211542	145293	156312
2832920000	30672.3	8769.3	8881.88	5938.91	8729.41	19229.1	30359.3	8620.18	12693.6	12178.2	8515.16	10727.5	25556.8	7619.62	211760	145378	156521
2834850000	31197.2	9010.69	8963.5	6178.26	8654.75	19316.9	30562.5	8642.11	12824.5	12253.5	8562.24	10669.2	26745.6	7752.37	211970	145472	156740
2836780000	31752.5	9199.05	9006.35	6493.51	8678.2	19355.2	30785.2	8683.1	12929.3	12214.9	8645.65	10650.4	28460.5	7859.63	212159	145584	156968
2838700000	32400.9	9421.07	9042.65	6946.24	8756.33	19394.3	31018.5	8728.45	12993.8	12189.7	8725.52	10696.2	30861.1	8018.41	212327	145713	157191
2840630000	33233.4	9709.01	9130.12	7702.54	8776.99	19551.2	31364.5	8748.94	13063.2	12301.7	8873.14	10715.4	34245	8358.11	212489	145856	157390
2842560000	34190	10063.5	9346.89	9065.88	8816.88	19756.4	31801.5	8767.3	13314.4	12420.4	9045.53	10716.2	39402.8	8772.61	212665	146006	157556
2844490000	35194.7	10510.4	9537.34	11076.2	8900.25	19904.8	32423.2	8812.22	13597.1	12491.6	9185.73	10716.1	46978.4	9272.77	212866	146161	157689
2846420000	36304.9	10953.5	9592.49	12744.7	8994.07	20059.8	33153	8883.31	13756.8	12512.8	9333.19	10739.7	55115.8	9781.53	213089	146328	157808
2848350000	37429.3	11121.7	9567.04	12590.7	9008.49	20185.7	33683.6	8909.52	13908.1	12491.3	9392	10754.6	57891.8	9893.41	213316	146519	157938
2850270000	38427.9	10992.6	9499.42	10828.4	8961.28	20257.3	33691.4	8949.31	14117.6	12552	9359.2	10734.8	52539.4	9451.92	213524	146745	158096
2852200000	39277	10692.1	9328.51	8974.68	8917.92	20288.4	33303.2	9003.52	14230.4	12632.3	9277.63	10637.2	44233	8803.16	213700	147012	158291
2854130000	39958.2	10400.9	9165.09	7809.02	8888.71	20281	32991.4	9003.22	14184.4	12684.1	9197.29	10533.4	37984.7	8328.38	213848	147312	158511
2856060000	40531.5	10136	9086.33	7176.54	8845.36	20239.9	32809.6	8987.47	14014.2	12698.3	9098.16	10512.3	34224.8	8069.3	213990	147630	158741
2857990000	40977.9	10000.9	9029.15	6798.72	8762.6	20151.9	32639.1	8979.69	13884.2	12698.8	9060.19	10607.9	31980.6	7975.86	214151	147949	158962
2859920000	41329.3	9831.79	8941.22	6618.68	8698.83	20112.2	32458.7	8898.8	13805.4	12802	9056.83	10618.9	30408.6	7865.75	214351	148254	159168
2861850000	41646.1	9635.33	8852.56	6544.24	8695.39	20039	32293.4	8822.98	13805.8	12923.2	9006.73	10573	29148.5	7721.47	214588	148546	159364
2863770000	41943.8	9552.42	8763.31	6415.01	8685.46	19956	32241	8829.89	13751.4	12976.1	8946.96	10568.3	28283.8	7681.85	214844	148833	159559
2865700000	42188.1	9491.92	8786.41	6322.79	8648.9	19935.3	32269.8	8896.12	13664.9	13029.5	8937.51	10543	27922.4	7692.07	215094	149136	159762
2867630000	42460.6	9439.17	8884.24	6249.63	8623.4	19951.5	32294.3	8943.73	13634.4	13122.2	8937.5	10583.6	27972.3	7674.58	215316	149472	159971
2869560000	42691	9445.03	8908.33	6288.38	8638.47	19928.8	32246.2	8948.29	13598.7	13202.8	8948.17	10687.8	28149	7713.87	215505	149851	160175
2871490000	42747.8	9430.8	8816.81	6330.32	8539.16	19849	32175.5	8962.02	13518	13283.4	8935.41	10654.4	28155.4	7747.84	215673	150274	160361
2873420000	42618.5	9369.27	8767.13	6272.53	8471.34	19759.9	32144.3	8955.74	13491.6	13333.8	8881.4	10601	27882.8	7728.51	215834	150729	160522
2875340000	42404.7	9290.61	8802.85	6233.63	8492.32	19722.4	32100.9	8960.46	13462.1	13342.1	8926.56	10610.2	27609.5	7703.6	215999	151199	160667
2877270000	42204	9357.68	8822.41	6216.62	8514.58	19729.5	32089	8905.45	13498.3	13402	8991.92	10644.8	27582.3	7695.07	216160	151666	160811
2879200000	42019.6	9363.13	8823.14	6289.95	8561.35	19701.5	32161	8855.5	13544.9	13464.2	8996.85	10619.3	27857.3	7765.15	216297	152108	160978
2881130000	41841.2	9361.77	8831.9	6379.51	8613.88	19676.7	32215.9	8875.9	13574.7	13516.5	9074.06	10554.6	28469.2	7888.57	216389	152508	161180
2883060000	41790.4	9460.91	8878.51	6478.96	8566.63	19661.5	32277.8	8933.14	13685.5	13591.7	9124.67	10536.1	29242	7905.34	216422	152848	161419
2884990000	41909.9	9612.69	9001.17	6600.27	8539.98	19616.4	32405.1	9007.89	13698.8	13622.2	9094.67	10589.5	30156.5	7904.26	216404	153111	161679
2886920000	41986.8	9621.8	9010.75	6702.36	8531.54	19657.1	32513.6	9034.62	13680.5	13653	9079.16	10622.6	31194.4	7979.47	216361	153286	161940
2888840000	42137.7	9637.89	8938.01	6793.9	8546.41	19719.3	32641.5	8984.5	13830.5	13634.2	9135.29	10602.1	32307.6	8072.91	216323	153372	162187
2890770000	42455	9784	8943.77	6920.27	8517.76	19775.7	32759.9	9018.14	13887.5	13678.5	9217.84	10613.8	33369.1	8142.94	216308	153383	162416
2892700000	42764.5	9981.74	9002.27	7171.67	8542.95	19824.6	32898.8	9101.8	13920.6	13763.6	9256.15	10547.9	34383.1	8261.18	216315	153347	162637
2894630000	43125	10094.5	9066.12	7393.38	8598.92	19866.8	33035	9151.39	14060	13840.1	9284.41	10483.3	35457.8	8364.29	216326	153298	162865
2896560000	43645.9	10174.7	9181.92	7592.39	8602.62	19955.1	33163.3	9127.29	14185.6	13954.6	9285.11	10516.6	36538	8439.13	216312	153270	163113
2898490000	44285.4	10251.6	9155.6	7843.27	8606.83	20041.6	33316.1	9091.22	14253.3	14057.8	9304.02	10522.2	37702.9	8572.05	216252	153286	163380
2900410000	44905.5	10379.2	9124.43	8083.11	8631.27	20119.5	33518	9143.78	14316.6	14078.5	9427.64	10489.9	39082.9	8700.58	216144	153357	163656
2902340000	45521.4	10590.9	9217.31	8390.28	8613.84	20157.8	33683.1	9218.77	14375.6	14155.8	9472.05	10488	40709.6	8815.65	216004	153477	163928
2904270000	46236.7	10756.3	9297.65	8851.8	8623.42	20162.2	33965.2	9250.91	14481.6	14268.8	9516.83	10525.2	42700.1	9016.67	215861	153640	164186
2906200000	46983.7	10908.5	9336.87	9491.41	8700.36	20255.3	34327.2	9248.23	14612.9	14337.2	9629.17	10513.5	45163	9281.83	215736	153840	164431
2908130000	47712.2	11179	9433.51	10376	8790.02	20359.4	34658	9277.92	14787.5	14283.8	9804.51	10456.4	48313.3	9531.92	215636	154080	164678
2910060000	48521.3	11558.4	9587.72	11743	8866.62	20491.4	35084.5	9340.92	14921.3	14345.7	9959.88	10505.9	52437.5	9852.58	215554	154369	164942
2911990000	49379	11910.7	9770.71	13818.5	8896.53	20659.1	35628.3	9433.38	15073.6	14498.1	10050.1	10564.8	57847.7	10219.1	215474	154718	165230
2913910000	50295.2	12170.4	9919.82	16067.9	8892.66	20783.1	36269.9	9541.08	15261.6	14524.3	10191	10509	63659.4	10505.7	215386	155133	165536
2915840000	51263.4	12317.8	10020.2	17151	8940.85	20897.2	36879.9	9655.65	15389.9	14508.9	10338.2	10560.8	67185.6	10691.1	215294	155607	165842
2917770000	52157.7	12379.1	10003.3	16267.2	8835.7	20949.6	37219.1	9705.22	15515.5	14593	10387.5	10531.1	67028.7	10654.6	215210	156122	166127
2919700000	53012.8	12241.6	9817.9	14337.1	8675.34	21071.8	37224.4	9653.78	15657	14740.7	10396.1	10365.1	64035.1	10299.8	215153	156655	166378
2921630000	53848	11946.1	9606.93	12607.2	8608.18	21121.5	37063	9649.65	15789	14821.6	10353	10385.1	59631.8	9896.95	215128	157187	166597
2923560000	54474.9	11685.4	9518.44	11320.5	8638.36	21059	36816.2	9687.01	15772.3	14855.3	10254.6	10450.7	54694.6	9554.86	215126	157705	166801
2925480000	55021.5	11411.5	9350.51	10345.7	8598.66	21045	36646.6	9739.24	15710.6	14883.6	10204.4	10433.1	49747.8	9237.58	215124	158208	167013
2927410000	55450	11163.8	9175.69	9450.05	8439.74	20948.6	36502.8	9753.29	15687.8	14952.7	10190.6	10423.5	45188	8874.76	215093	158700	167247
2929340000	55615.8	10889	9097.01	8576	8379	20793.5	36276.9	9742.48	15628.1	15089.1	10159.8	10436.6	41229.8	8582.39	215020	159185	167506
2931270000	55586.2	10536	9006.95	7887.68	8359.18	20632.5	36085.6	9697.28	15533.8	15160.5	10122.7	10428.8	37881.3	8397.52	214908	159664	167778
2933200000	55384	10203.8	8852.8	7333.8	8304.77	20473.6	35857.5	9645.36	15304.4	15214	10072	10395.6	35047.8	8187.56	214781	160132	168046
2935130000	55100.1	9915.31	8693.99	6837.8	8236.93	20323.3	35579.1	9553.77	15108.1	15273.4	10072.4	10418	32555.4	8007.89	214663	160586	168297
2937060000	54844.3	9604.59	8631.42	6447.02	8234.83	20059.5	35371.7	9540.95	14924.2	15275.8	10000.6	10452.5	30202.1	7858.98	214574	161028	168533
2938980000	54430	9388.03	8646.29	6161.64	8185.22	19820.7	35199.3	9546.21	14731.4	15361.4	9955.73	10494.8	28042.2	7752.29	214512	161469	168769
2940910000	53886.2	9248.73	8635.1	6005.2	8108.26	19614.9	34991.9	9562.93	14479.7	15493.7	9969.54	10455.2	26175	7712.79	214461	161926	169024
2942840000	53442.5	9100.09	8666.19	5994.56	8154.12	19431	34839.6	9562.73	14246.6	15538.2	9969.95	10458	24728.5	7612.75	214402	162415	169311
2944770000	53025.7	8924.71	8626.15	6011.82	8195.49	19304	34660.6	9473.48	14229.4	15598.7	9934.22	10465.2	23763.6	7489.28	214322	162944	169632
2946700000	52610.5	8773.61	8552.48	6012.63	8126.8	19185.6	34549	9419.54	14196.3	15684.1	9902.37	10459.1	23423.6	7457.06	214228	163509	169972
2948630000	52247.4	8652.72	8524.08	6129.07	8062.15	19061.1	34529.3	9454.47	14131.2	15800.4	9917.43	10373.9	23611.3	7479.14	214142	164096	170310
2950550000	51902.1	8664.59	8579.75	6279.44	8031.78	19001.7	34550.5	9513.12	14097.1	15794.8	9938.56	10391.6	24131.5	7570.89	214089	164685	170631
2952480000	51481.2	8776.04	8658.68	6318.3	7978.17	18982.4	34508.1	9508.33	13944.2	15764	9929.29	10388.4	24789.6	7685.05	214080	165266	170927
2954410000	51088.2	8691.86	8639.92	6346.17	7984.75	18939.9	34445.2	9440.56	13900.1	15861.5	9905.12	10383.2	25056.5	7687.24	214105	165837	171199
2956340000	50700.4	8315.04	8504.84	6337.85	7950.33	18810.5	34424.8	9402.28	13831.4	15923.2	9852.48	10409.4	24673.3	7702.56	214136	166407	171453
2958270000	50254.4	8011.74	8395.79	6267.97	7879.2	18684.6	34312.5	9435.06	13749.5	15972	9827.77	10371.6	23829.3	7643.75	214140	166989	171688
2960200000	49784.1	7814.84	8300.38	6019.47	7883.61	18646	34141.3	9474.42	13631.9	16105.7	9845.91	10299.1	22746.9	7530.86	214092	167591	171895
2962130000	49368.5	7665.2	8392.45	5692.08	7929.06	18589.4	34037.9	9490.3	13592.8	16138.6	9772.87	10258.1	21627.2	7502.27	213994	168210	172059
2964050000	48923.9	7575.66	8430.47	5466.23	7941.25	18448.8	33973.4	9458.84	13504.5	16199	9738.68	10340.9	20496.4	7453.76	213864	168835	172166
2965980000	48392.4	7477.37	8379.82	5314.25	7898.93	18297.3	33837.3	9382.68	13426.1	16250.2	9767.17	10461.1	19468.3	7351.14	213738	169454	172219
2967910000	47791.4	7384.23	8338.53	5169.5	7778.53	18146.6	33748.4	9402.61	13320.7	16313.1	9805.73	10479.7	18614.5	7256.25	213640	170059	172237
2969840000	47085.2	7289.96	8403.48	5054.98	7740.91	18015.8	33759.1	9492.04	13155.1	16345.3	9840.16	10455.6	17931.4	7199.39	213582	170655	172256
2971770000	46402.3	7172.17	8486.38	5010.38	7790.48	17899.5	33682.5	9495.76	13030.7	16315.6	9834.66	10502.6	17278.4	7148.82	213553	171256	172311
2973700000	45658.9	7035.36	8500.95	5005.83	7762.03	17841.6	33568	9390.81	13016.2	16404.7	9849.15	10534.1	16801.3	7096.81	213538	171881	172427
2975620000	44763.2	6938.07	8401.2	4955.73	7821.36	17713.5	33526	9264.94	12936.6	16505.3	9891.73	10505	16429.8	7046.67	213522	172540	172607
2977550000	43872.4	6951.26	8343.11	4924.64	7944.17	17561.9	33475.8	9306.1	12858.5	16583.7	9932.07	10564.8	16043.8	7053.74	213504	173234	172838
2979480000	43013.4	6944.61	8419.31	4935.8	7952.18	17492	33407.3	9405.35	12809.4	16718.7	10001	10627.8	15754.4	7080.12	213494	173948	173098
2981410000	42059.5	6884.38	8447.1	4875.92	7852.37	17491.9	33282.7	9422.62	12847	16780.8	10011.9	10626.3	15483.1	7054.13	213505	174666	173370
2983340000	41021.9	6848.53	8434.13	4841.37	7811.08	17426.4	33258.8	9409.61	12846	16775.7	9966.88	10605.2	15294.8	6986.73	213542	175374	173648
2985270000	39990.7	6863.01	8486.29	4869.16	7837.58	17291.8	33263.7	9418.17	12839.8	16819	9913	10599.3	15205.6	6999.19	213590	176069	173940
2987200000	39015.3	6817.13	8459.88	4931.83	7866.9	17239.9	33267.1	9471.97	12814	16828.9	9933.74	10553.5	15060.3	7064.77	213621	176763	174255
2989120000	38030.6	6792.04	8389.15	4993.67	7867.34	17269.9	33294.5	9505.42	12849.1	16863.2	9986.01	10588.7	14956.8	7089.15	213604	177470	174595
2991050000	37113.1	6827.79	8438.12	4963.72	7876.23	17216.7	33310.3	9487.45	12891.7	16946.5	10064.9	10649.8	14907.2	7084.18	213518	178201	174950
2992980000	36304.2	6796.63	8473.28	4882.9	7910.24	17120.9	33337.6	9433.75	12845.1	17048.3	10059.5	10673.8	14855.5	7111.11	213367	178958	175296
2994910000	35465.9	6729.22	8420.27	4919.11	7893.03	17131.5	33386.6	9454.75	12911.2	17153.5	10070.8	10683	14872.6	7174.86	213170	179730	175611
2996840000	34648.4	6745.8	8400.11	4994.45	7823.33	17191.6	33404.1	9516.43	13013.4	17274.9	10108.3	10699.6	14934.9	7154.01	212955	180501	175886
2998770000	33961.3	6747.16	8417.67	5018.09	7820.91	17192.5	33413.4	9534.03	12931.4	17382.1	10111.7	10647.9	14967.1	7135.4	212741	181259	176128
3000690000	33344.7	6812.44	8494.85	4979.69	7884.58	17165.3	33459.6	9539.12	12808.8	17383	10114.3	10602.6	14987.5	7106.68	212531	182000	176361
3002620000	32775.6	6880.31	8542.11	5004.88	7909.33	17235.4	33506.3	9559.37	12767.9	17451.8	10137.9	10640.9	15055.2	7072.48	212310	182730	176613
3004550000	32213	6842.9	8571.61	5021.39	7945.57	17294.9	33563.1	9569.7	12844.7	17534.1	10236	10701	15077.3	7087.59	212056	183457	176900
3006480000	31643.2	6886.15	8591.64	5019.89	7935.64	17312	33600.8	9532.91	12905.3	17573.2	10290.2	10680.3	15093.7	7107.48	211755	184185	177220
3008410000	31242.7	7029.86	8528.31	5108.6	7913.94	17343.3	33661.1	9539.14	13014.8	17642.3	10369.7	10678.9	15231.3	7129.4	211411	184911	177551
3010340000	30851.2	7128.98	8451.63	5162.06	7989.99	17383.4	33729.1	9582.81	13145.3	17726	10478.1	10669.5	15399.6	7152.61	211045	185624	177865
3012270000	30408.8	7146.42	8528.37	5184.14	8021.48	17406.5	33785.3	9642.93	13238	17834.8	10466.4	10701.8	15497.3	7221	210684	186314	178142
3014190000	30112.8	7211.49	8561.67	5241.02	8006.93	17387.2	33923.8	9733.87	13253.5	17942.7	10477.8	10800.4	15573.5	7273.98	210346	186976	178379
3016120000	29897.3	7267.76	8472.46	5252.4	8098.31	17423.8	34027.1	9771.84	13211.6	18052.6	10552.9	10827.2	15650.2	7305.85	210036	187622	178589
3018050000	29645.4	7245.84	8453.1	5297.94	8085.83	17513	34008.8	9680.07	13201.3	18106	10631	10713.6	15692.2	7266.85	209740	188268	178794
3019980000	29410.4	7230.3	8462.04	5291.69	8073.84	17585.3	34033.6	9663.23	13131	18202.8	10732.6	10639.3	15807.5	7276.61	209442	188934	179011
3021910000	29268.1	7249.62	8461.03	5295.73	8100.83	17564.5	34183.8	9707.54	13198.4	18302.8	10742.5	10636.9	15958.1	7311.61	209132	189626	179245
3023840000	29144.1	7432.21	8605.05	5378.09	8146.27	17540.9	34293.6	9797.36	13306.8	18321.1	10709.8	10693.3	16086.9	7266.97	208814	190338	179488
3025760000	29006.1	7512.67	8680.91	5388.71	8097.66	17622.8	34402.6	9828.4	13371.6	18485.9	10749.5	10740.9	16167.7	7300.29	208510	191050	179724
3027690000	28855.5	7677.54	8723.39	5292.05	8037.36	17741.7	34536.8	9798.9	13451.5	18667.9	10880.9	10714.8	16180.2	7345.16	208242	191740	179944
3029620000	28788.8	7637.93	8730.49	5299.56	8154.19	17775.9	34615	9835.86	13464.2	18735.2	11040.6	10669.6	16258.6	7301.68	208025	192395	180152
3031550000	28784	7553.09	8704.65	5407.3	8285.83	17795.7	34669.3	9905.58	13547.2	18746.5	11058.5	10712.7	16427.2	7389.29	207854	193016	180364
3033480000	28759.7	7775.08	8739.02	5432.73	8231.94	17826.5	34751	9991.27	13664.9	18804.7	11106.3	10642.8	16582.3	7478.71	207708	193621	180596
3035410000	28784.7	7868.22	8682.53	5414.82	8193.01	17875.5	34833.5	10017.3	13786.8	18947.4	11154.8	10652	16710.9	7473.92	207562	194230	180856
3037340000	28727.9	7870.64	8590.95	5479.23	8213.12	17960.9	34927.2	9995.22	13818.4	19044.9	11145.1	10694.3	16740.3	7464.65	207399	194861	181137
3039260000	28715.2	7970.42	8615.03	5550.44	8242.93	18054.3	35012.7	10011	13859.1	19056.8	11239.3	10739	16815.2	7483.74	207219	195514	181419
3041190000	28716.9	8073.69	8652.28	5537.9	8173.38	18073.7	35161.2	9982.97	13902.3	19079.9	11247.5	10769.6	16980.7	7489.76	207036	196177	181680
3043120000	28704.4	8049.77	8774.5	5511.71	8231.14	18109	35220.5	9981.29	13902.6	19203.8	11280.3	10802.4	17090.2	7495.55	206870	196835	181904
3045050000	28681.2	8103.03	8798.11	5473.71	8254.57	18191	35202.2	9970.1	13903.7	19309.8	11420.1	10801.7	17131.4	7468.29	206730	197473	182096
3046980000	28694.4	8142.22	8740.71	5488.41	8175.37	18256.9	35242.2	10006.3	13941.1	19491.7	11499.4	10782.8	17221.5	7513.76	206612	198090	182267
3048910000	28788.3	8134.48	8784.7	5531.19	8203.16	18298.8	35394.4	10144.2	13995.4	19640.6	11539.8	10801.8	17323.4	7589.31	206492	198698	182438
3050830000	28770.5	8193.03	8769.33	5578.25	8281.83	18347.8	35534.8	10186.4	14053.3	19736.7	11604.2	10809.8	17435.4	7621.63	206346	199307	182617
3052760000	28624.5	8214.12	8689.52	5620.88	8309.49	18315.7	35539.9	10178.6	14144.5	19782	11662.5	10743.1	17526	7621.86	206160	199927	182802
3054690000	28636.7	8251.19	8787.98	5701.32	8409.73	18270.6	35521.2	10147	14087.9	19747	11646.6	10700.9	17635.7	7617.09	205936	200552	182976
3056620000	28733.5	8257.19	8853.7	5735.81	8497.36	18350.4	35534.1	10162.4	13978.2	19792.1	11700.1	10789.4	17847.3	7704.81	205693	201166	183128
3058550000	28791.6	8140.48	8786.32	5688.91	8413.57	18486.7	35604.3	10262.3	14165.3	19938.9	11787.9	10848	17882.6	7807.61	205453	201751	183252
3060480000	28809.8	8190.44	8812.14	5729.09	8350.53	18502.3	35680.5	10251.7	14210.3	20112.3	11816.7	10861.9	17859.5	7781.07	205230	202295	183362
3062410000	28884.7	8472.95	8891.33	5801.21	8431.26	18462.8	35767	10201.7	14167.2	20177	11882.4	10786.8	17903.3	7744.88	205020	202801	183478
3064330000	28974.3	8494.26	8869.11	5798.61	8424.8	18455	35822.6	10246.4	14303	20271.1	12012.6	10730.1	18012.5	7771.5	204804	203279	183622
3066260000	28921.7	8454.64	8770.56	5757.96	8309.07	18429.2	35839	10312.8	14362.6	20407	12096.7	10755.6	18175.2	7844.01	204556	203744	183799
3068190000	28857.7	8520.35	8762.91	5757.74	8269.1	18486.6	35832.2	10371.8	14266.5	20481.8	12132.9	10784.4	18238.7	7844.31	204262	204201	183996
3070120000	28875.1	8523.97	8791.03	5812.57	8333.88	18575.4	35795.8	10362	14270.9	20550.5	12175.1	10747.9	18326.7	7875.73	203928	204638	184183
3072050000	28927	8507.59	8789.14	5798.14	8295.9	18588.8	35781.6	10326.5	14339.5	20586.3	12199	10773.1	18396.8	7968.3	203572	205035	184331
3073980000	28986.1	8552.27	8862.99	5736.78	8264.07	18605.1	35793.2	10408.5	14359.3	20656.6	12196	10839.6	18444.5	7997.01	203218	205370	184424
3075910000	28974.3	8670.88	8845.73	5685.43	8396.57	18681.3	35792.8	10492.4	14414.2	20766.7	12271.1	10848	18507.1	8002.14	202876	205630	184467
3077830000	29028.5	8700.97	8764.31	5734.73	8561.16	18708.3	35801.1	10500.7	14440.9	20896.9	12328.6	10787.7	18684.6	8016.27	202541	205817	184485
3079760000	28982.8	8658.59	8733.99	5896.27	8470.7	18700	35821	10460.1	14539.7	21039.4	12370.9	10828.3	18791.5	8048.52	202188	205948	184502
3081690000	28981.6	8745.3	8759.71	5931.13	8405.72	18745.8	35800.6	10472.8	14591.1	21134.5	12459.2	10836.2	18740.1	8017.12	201787	206041	184536
3083620000	28979.5	8919.58	8744.78	5910.95	8470	18802.7	35775.6	10476.6	14564.7	21224.5	12509.2	10819.5	18751.6	7953.6	201321	206105	184582
3085550000	28959.2	8977.73	8718.33	5937.34	8437.4	18788.2	35826.1	10501.2	14579.2	21308.6	12516.3	10909.6	18841.5	8000.31	200788	206136	184623
3087480000	28939.5	8865.42	8686.48	5997.35	8411.36	18795.4	35878.3	10512.6	14579.8	21348.6	12606.8	10891.7	18959.2	8090.88	200212	206114	184635
3089400000	29008.2	8903.58	8752.78	6067.55	8407.12	18841.7	35900.5	10581	14493.5	21419.6	12671.8	10787.1	19035.2	8092.63	199620	206022	184604
3091330000	29076.2	8957.59	8827.21	6098.69	8382.6	18823	35899.8	10587.7	14434.1	21579.2	12712.6	10774.3	19034.3	8086.55	199037	205848	184535
3093260000	29059.3	9000.72	8764.7	5952.59	8391.88	18843.8	35899.2	10545.6	14406.8	21680.7	12818.8	10800.4	19051.9	8230.17	198471	205599	184445
3095190000	29036.8	8955.6	8842.05	5939.65	8486.25	18922.6	35925.9	10597.4	14473.3	21720.5	12905	10767.8	19081.8	8407.09	197914	205296	184358
3097120000	29090.8	9078.77	8998.71	6049.03	8520.12	18944.3	35977.1	10693.4	14566.9	21775.5	12905.5	10716.8	19169.8	8390.16	197350	204960	184284
3099050000	29140.7	9216.32	8918.46	6086.57	8520.12	18991.5	35956.6	10714.4	14588.1	21815.5	12917.9	10729.1	19186.7	8375.2	196767	204606	184221
3100980000	29143.5	9246.18	8861.8	6073.01	8518.45	18997.2	35871.6	10700.6	14740.6	21888.9	13041.4	10840.7	19151.5	8333.68	196165	204233	184149
3102900000	29106.8	9176.66	8876.13	6074.24	8500.53	19051.1	35949.8	10707.6	14743.1	21979.6	13137.4	10830	19140.3	8286.84	195554	203822	184049
3104830000	29169.1	9181.83	8796.87	6149.25	8390.86	19104.6	36006.9	10787.5	14593.8	22038.5	13204	10838.5	19224.4	8305.35	194949	203354	183910
3106760000	29185.8	9227.05	8731.11	6184.77	8346.2	19130.7	36065.4	10731.8	14600.6	22137.4	13270.4	10833.1	19279.2	8366.16	194354	202816	183738
3108690000	29250.6	9322.06	8827.64	6136.38	8328.42	19280.1	36164.5	10649.9	14749.6	22294.9	13368.1	10751	19360.4	8395.12	193764	202210	183555
3110620000	29357.4	9340.12	8842.59	6116.38	8406.72	19362.7	36161	10744.5	14855.5	22463.1	13522.1	10752.3	19464.3	8442.65	193160	201552	183382
3112550000	29430.4	9412.77	8861.81	6124.16	8509.67	19395	36096.8	10906.1	14866.3	22631.6	13592.3	10807.2	19514.6	8460.16	192522	200865	183229
3114470000	29452	9473.99	8940.35	6160.68	8526.64	19421	36116.7	11028.6	14856.3	22617.3	13612.1	10738.9	19506.4	8518.03	191838	200167	183087
3116400000	29405.1	9502.28	9005.14	6242.69	8518.71	19411.8	36240.8	10998.6	14957.9	22622.6	13644.1	10701.5	19651.5	8526.83	191113	199462	182933
3118330000	29421	9537.95	8946.24	6319.91	8513.95	19412	36292.9	10947.8	15096.9	22768.2	13715.1	10740.8	19844.5	8544.96	190363	198748	182743
3120260000	29406.9	9596.81	8872.17	6287.15	8505.59	19496.1	36283.3	10911.8	15104.7	22855.7	13830.2	10869.1	19930.4	8519.26	189603	198014	182504
3122190000	29450.5	9615.21	8862.56	6259.14	8488.48	19642	36310.7	10912.9	15054.8	22996.7	13920.1	10939.9	19933.9	8599.17	188844	197257	182222
3124120000	29554.3	9587.02	8894.32	6310.55	8517.3	19668.8	36350.3	10958	15102.6	23055.3	14023.8	10911.9	20010.5	8609.49	188080	196484	181916
3126050000	29642.4	9558.6	8888.93	6387.6	8566.45	19701.4	36412	10992.9	15059.5	23190.2	14110.4	10932.5	20087.6	8526.53	187298	195710	181610
3127970000	29723	9729.91	9019.94	6431.97	8661.11	19726.2	36440.2	11041.3	15021.1	23301.1	14228.5	11039.2	20114.1	8605.95	186485	194947	181316
3129900000	29676.9	9871.89	8998.04	6468.6	8684.87	19828	36420.2	11113.4	15076.9	23381	14302.1	11035.1	20163	8705.26	185641	194203	181026
3131830000	29655.4	9787.2	8855.09	6610.12	8659.35	19950.8	36458.1	11170.1	15175.3	23495.3	14298.4	10952.2	20303.8	8692.41	184784	193470	180719
3133760000	29730.7	9726.73	8933.08	6654.65	8630.19	19994.6	36532.9	11263.5	15272.6	23583.5	14381	10930.8	20456.1	8760.43	183943	192731	180368
3135690000	29795.6	9947.42	9087.89	6630.52	8560.95	20035.7	36591.6	11305.1	15255	23610.1	14470	10886.3	20535.5	8780.18	183148	191971	179961
3137620000	29804.9	10112.3	9094.76	6661.14	8563.72	20138.6	36644.1	11241.1	15281.5	23723.6	14488.7	10846.3	20635.6	8820.65	182412	191182	179499
3139540000	29833.5	10140.2	9049.5	6699.84	8610.73	20219.3	36640.7	11186.7	15447.7	23868.1	14588.3	10824.7	20696.9	8958.6	181729	190373	179002
3141470000	29901	10146.2	9059.22	6787.55	8633.64	20263.9	36716.3	11265.9	15458.5	23978.1	14687.5	10810.8	20675.8	9011.3	181074	189563	178490
3143400000	29957.5	10196.5	9011.15	6788.15	8608.95	20333.8	36803	11354.1	15411.3	24064.9	14768.1	10905	20680.9	9000.91	180417	188775	177978
3145330000	29935.3	10258.5	8884.13	6786.12	8600.3	20357.6	36778.8	11321.1	15341	24098.9	14867.5	10906.3	20796.6	8930.06	179733	188023	177461
3147260000	29946.5	10294.8	8879.5	6802.76	8673.7	20464.4	36805.4	11308.6	15375.1	24183	14954.4	10849.8	20940.1	8801.84	179016	187305	176923
3149190000	29980.8	10189.1	9008.57	6826.66	8815.59	20652	36914.7	11437.8	15626.9	24271.6	15073.6	10837.1	21037.1	8812.4	178275	186608	176343
3151120000	30116.8	10212.7	9150.44	6863.87	8918.26	20727	37002	11604.3	15718	24309.3	15151.2	10963.2	21107.2	8996.73	177529	185911	175711
3153040000	30185.2	10416.5	9136.89	6896.66	8814.31	20682.2	37083.5	11607.5	15702.6	24325	15174.4	11005.5	21129.7	9033.2	176789	185199	175032
3154970000	30202	10414.8	8993.75	7002.07	8609.16	20749.4	37143.6	11463.8	15799.8	24457.5	15231.9	11000.3	21225.2	9002.2	176057	184468	174323
3156900000	30266.1	10303.4	8895.69	7025.88	8633.91	20807.3	37235.1	11446.2	15905.3	24616.9	15449.2	11015.4	21362.5	9042.84	175323	183725	173602
3158830000	30305.1	10345.2	8942.8	7065.15	8762.4	20823.7	37306.1	11521.6	15984.9	24718.2	15603.1	11025.3	21468.4	9083.83	174572	182984	172880
3160760000	30348.1	10352.4	9098.14	7189.87	8870.34	20901.5	37344.5	11569.1	15922.6	24738.6	15665.9	11010.9	21472.6	9152.17	173799	182254	172149
3162690000	30475.8	10379.7	9192.85	7194.73	8783.5	21025.8	37344.3	11547	16013.5	24759.3	15788	10967.8	21558.6	9275.54	173008	181534	171391
3164610000	30524.3	10509.1	9148.58	7234.47	8600.86	21226	37388.5	11514.6	16079	24908.8	15860.2	10923.8	21717.9	9250.62	172214	180819	170590
3166540000	30488.6	10777.9	9149.19	7289.61	8643.68	21299.3	37474.2	11593.7	16151.6	25023.7	15964.9	10986	21892.9	9158.17	171435	180097	169738
3168470000	30478.8	10829.2	9076.03	7310.14	8744.95	21191.5	37451.1	11690.2	16183.6	25053.7	16129.1	11057.4	21983.3	9168.6	170680	179363	168845
3170400000	30532.3	10865.6	9169.27	7446.93	8887.98	21297.2	37516.3	11820.8	16184.8	25117.1	16226	11072.6	21986.5	9267.61	169946	178622	167934
3172330000	30657.3	10983	9324.37	7516.87	8926.85	21452.2	37619.8	11957.3	16284.4	25272.4	16285.8	11032.1	22044.1	9302.48	169216	177886	167029
3174260000	30708.6	11082.9	9272.31	7515.85	8863.09	21489.5	37713.8	11952.6	16481.1	25328.5	16469.3	10952	22164.8	9281.82	168473	177166	166143
3176190000	30679.4	10943.1	9185.66	7544.7	8735.18	21506.3	37739.6	11936.1	16560.7	25414.3	16562.7	10873.4	22156.8	9344.86	167708	176469	165274
3178110000	30797.8	10760.2	9206.26	7587.7	8651.06	21533.9	37840.1	12037.5	16630.7	25544.1	16652.8	11077.8	22206.7	9455.22	166924	175788	164405
3180040000	30860.7	10836.4	9246.6	7654.66	8695.86	21650.8	37942.8	12108.8	16650	25597	16753	11137.1	22364	9480.71	166138	175108	163517
3181970000	30916.6	10955.5	9222.3	7688.85	8764.52	21846.9	37931.5	12035.8	16615.9	25719.8	16819.7	10881.5	22438.7	9526.15	165366	174409	162601
3183900000	30965	10932.4	9130.79	7728.2	8869.36	21965.4	37940.6	12131.3	16601.3	25753.4	16979.5	10834.9	22479	9590.52	164621	173677	161660
3185830000	30990.2	11043.3	9173.69	7824.58	8919.6	22004.9	38021.7	12270.2	16679.9	25699.5	17115	10883.5	22638.8	9527.27	163902	172910	160710
3187760000	31048.9	11209.4	9172.95	7975.04	8900.32	22106.8	38045.4	12271.3	16742.2	25791.7	17260.6	10852.7	22805.2	9535.15	163200	172118	159769
3189680000	31109.8	11154.3	9155.17	8048.99	8857.77	22266.8	38184	12282	16926.2	25949.3	17413.9	10954.2	22877.5	9593.57	162499	171311	158848
3191610000	31147.5	11210	9128.44	8065.23	8838.28	22363.8	38323.3	12277.5	17117.3	26132	17455.2	11060.9	22910.6	9541.1	161794	170499	157946
3193540000	31216.7	11394.8	9195.7	8108.22	8918.52	22397.9	38283.6	12255.1	17101.4	26138.8	17508.4	11079.3	22909.7	9539.3	161090	169683	157050
3195470000	31322.4	11446.3	9251.12	8150.75	8975.07	22495.8	38301.7	12273.9	17054.5	26143.1	17752.2	11071.3	22879.8	9588.61	160398	168853	156148
3197400000	31455.6	11329.4	9318.2	8148.54	9085.04	22767.8	38429.4	12388.7	17237.4	26356.4	17839.9	11153	23071.9	9543.35	159731	167998	155238
3199330000	31559.1	11248.8	9261.12	8102.91	9159.59	22851.3	38490	12464.2	17298.4	26474.7	17735.1	11205.5	23154.8	9608.12	159091	167108	154329
3201260000	31552.4	11311.6	9316.68	8226.25	9116.64	22825.4	38510	12462.5	17141.5	26478.2	17759.5	11145.8	23167.3	9757.44	158468	166186	153438
3203180000	31508.9	11650.3	9355.4	8377.39	9028.99	22916.5	38617	12507.5	17208.8	26536.3	18055.4	11061	23265.8	9768.83	157839	165239	152580
3205110000	31543.3	11969.4	9347.53	8411.18	8980.54	23072.7	38763.9	12577.1	17383.7	26560.1	18276.1	11085.6	23334.1	9745.56	157181	164279	151761
3207040000	31548	11949.5	9298.68	8378.83	9049.19	23226.1	38839.7	12570	17445.4	26541.4	18393.8	11077.3	23375.2	9806.67	156476	163316	150971
3208970000	31597	11745.8	9326.4	8473.31	9125.08	23277.1	38816	12557.1	17479.7	26586.8	18400.2	11064.7	23544.7	9798.68	155726	162353	150190
3210900000	31729	11775.4	9415.03	8620.62	9066.57	23317.6	38883.8	12582.5	17507.7	26729.8	18471.3	11095	23611.2	9787.18	154940	161382	149396
3212830000	31849.3	11798.8	9458.91	8726.87	9156.14	23474.5	39000.8	12588.3	17641.7	26851.1	18581.1	11018.8	23685.6	9866.38	154136	160398	148577
3214750000	31864.3	11805.7	9440	8830.75	9235.48	23564.6	39038.8	12668.6	17719.6	26939.7	18612.3	11042.4	23871.3	9913.54	153326	159391	147735
3216680000	31883.5	12068.8	9368.41	8871.38	9167.83	23656.7	39099.6	12794.1	17717.4	27056.2	18752.9	11227.4	23950.5	9917.26	152510	158363	146884
3218610000	31849.9	12025.5	9518.34	8879.08	9253.3	23781.6	39212.2	12961.7	17779.2	27138.9	18896.8	11292.4	23962.3	9934.66	151682	157318	146037
3220540000	31844.4	11961.9	9639.46	9000.79	9275.9	23882.9	39269.1	13012.6	17967.8	27084.2	18963.7	11216.8	24046.1	9988.49	150831	156263	145205
3222470000	31862.7	12091.3	9533.88	9091.38	9160.94	24130.8	39195.8	12976.4	18112.1	27111.4	19028.3	11178.7	24190.2	10157.9	149953	155201	144381
3224400000	31908	12084.7	9517.19	9077.57	9137.97	24297	39144.1	12948	18131.7	27242.2	19203.3	11071.9	24267.6	10151.1	149058	154129	143554
3226330000	31920.3	12025.9	9479.64	9131.92	9210.02	24262.9	39296.1	12983.1	18241.3	27284.9	19486.4	10990.1	24368.4	10059	148160	153045	142709
3228250000	31983.8	12148.5	9587.99	9253.77	9219.14	24370.8	39362.9	13153	18364.2	27222	19641.8	11111.2	24522.8	10103.8	147280	151943	141842
3230180000	32099.3	12183.8	9582.28	9305.18	9255.75	24606.2	39384.4	13216.1	18328.2	27333.1	19755.2	11199.4	24600.5	10075.6	146429	150827	140958
3232110000	32208.2	12209	9584.23	9360.24	9388.73	24647.7	39498.1	13162.8	18457.6	27367.8	19894.9	11257.5	24723.2	10058.2	145607	149707	140073
3234040000	32298.5	12236.2	9860.74	9496.49	9348.97	24652	39525.2	13095.5	18581.9	27407.3	20040.4	11270.7	24711.1	10112.4	144802	148598	139202
3235970000	32269.3	12285.1	9946.41	9610.17	9182.06	24761.7	39500.7	13258.4	18611	27485.5	20111.7	11212.5	24655.6	10181.2	143997	147513	138350
3237900000	32224.5	12299.3	9847.08	9721.56	9138.83	24939.8	39541.1	13469.5	18642.7	27534.4	20060.9	11238.4	24677.4	10174	143177	146459	137511
3239820000	32208.7	12304.7	9796.13	9799.61	9215.35	25084.5	39557.6	13391.7	18656.6	27645.1	20106.4	11234.8	24866	10111.4	142337	145429	136665
3241750000	32160.3	12419.5	9644.94	9912.79	9175.17	25189.4	39580.1	13299	18621.7	27701.9	20302.9	11194.4	24967.5	10096.4	141482	144410	135794
3243680000	32253.2	12510.2	9680	9907.76	9229.89	25310.3	39694.7	13487	18709.3	27843.2	20384.1	11242.9	25094.4	10236	140621	143385	134886
3245610000	32403.8	12578.5	9805.55	9851.96	9232.13	25366.5	39712.4	13544.4	18794.5	27804.6	20492.8	11158.3	25195.9	10331.4	139763	142342	133942
3247540000	32396.9	12570.2	9700.16	9754.08	9225.09	25357.4	39637.5	13526.1	18803.4	27677.3	20606.1	11186.7	25179.2	10247.4	138912	141280	132972
3249470000	32332.1	12653.6	9692.91	9664.25	9289.21	25450.5	39745.8	13477.1	18782.2	27687.2	20586.2	11412.6	25207.5	10228.8	138068	140207	131991
3251400000	32364.2	12743.2	9902.98	9713.73	9346.66	25535.4	39738.9	13461	18851.8	27711.4	20537.9	11420.5	25172.2	10306.5	137230	139138	131008
3253320000	32547.6	12722.5	9944.08	9764.24	9447.2	25642.7	39722.7	13443	18950.8	27780.4	20511.2	11396.6	25299.2	10406.1	136398	138086	130022
3255250000	32580.2	12635.4	9839.09	9625.02	9416.05	25812.6	39776.4	13358.8	18903.2	27801.5	20471.2	11421	25415.5	10344.9	135580	137060	129023
3257180000	32598.3	12502.2	9766.7	9702.5	9286.83	25914.8	39735.2	13434.9	18913.7	27849	20543.1	11391.5	25296.5	10314.8	134784	136061	128000
3259110000	32558.1	12590	9685.13	9886.22	9239.93	25807.8	39676.7	13511.8	18909	27827	20566.6	11339.8	25276.7	10368.8	134017	135083	126946
3261040000	32531.3	12752.4	9618.21	9969.09	9314.11	25838.9	39691.7	13683.3	18838.7	27889	20611.6	11344.2	25379.5	10360	133276	134120	125861
3262970000	32591.3	12767.3	9662.75	9982.23	9342.36	25951.1	39684.7	13810.7	18876.7	28014	20782.1	11346.9	25436.2	10424.9	132550	133165	124755
3264890000	32622.2	12760	9769.74	10061.8	9372.34	26074.2	39692.9	13784.2	18949.6	28004.1	20855.7	11396.4	25464.2	10555.6	131826	132216	123636
3266820000	32576.2	12889.7	9843.2	10207.9	9318.89	26087.1	39600.5	13677.9	19019.5	27822.7	20956.4	11443.2	25615.4	10643.8	131092	131275	122509
3268750000	32540.3	12837.4	9830.85	10163.5	9290.67	26147.9	39536.6	13614.9	19030.5	27820.2	21112.1	11434.1	25648.4	10543.8	130341	130342	121367
3270680000	32479.8	12794.8	9863.56	10157.7	9255.75	26317	39509.7	13632.7	19126.1	27964.6	21194.9	11400.3	25554.6	10411.7	129582	129416	120204
3272610000	32468.7	12960.8	10050	10279.5	9227.6	26462.2	39517.6	13688.7	19172.1	27993.5	21154	11410.8	25684	10352.2	128827	128496	119009
3274540000	32610.3	13066.8	10048.2	10329.6	9428.9	26454.1	39510.2	13844.9	19128.4	27938.8	21157	11470.1	25937.5	10513.2	128089	127580	117783
3276470000	32599.7	12962.7	9858.94	10353.1	9565.2	26428.4	39386.5	13986.4	19229.7	27909	21190.3	11376.5	25976.4	10640	127374	126667	116530
3278390000	32510.2	12911.9	9723.08	10382.6	9503.68	26457.2	39391.2	13999.7	19336.8	27943.6	21352.1	11336.2	25846.2	10604.4	126678	125757	115265
3280320000	32550.9	12848.6	9773.24	10354.4	9404.38	26545.7	39445.7	14020.3	19379.5	28027.8	21575.1	11427.9	25873.5	10623.5	125988	124854	113998
3282250000	32582.7	12752.7	9902.98	10412.9	9279.83	26683.9	39438.6	14042.8	19427.9	28047.7	21692.8	11452.2	25979.3	10602.5	125291	123956	112733
3284180000	32578.8	12839	9788.33	10536	9237.57	26861.6	39405.6	13948.4	19492.7	28039	21741.3	11328.5	26014.4	10558.7	124581	123064	111464
3286110000	32678.1	13153.3	9717.52	10588.5	9423.83	27016.2	39437.2	13998.3	19554.8	27954.3	21852	11329.8	25997.5	10632.5	123860	122173	110182
3288040000	32648.5	13376.7	9781.82	10657.6	9478.99	27025.6	39404.8	14152.7	19468.8	27823	21918.2	11375.6	25956.6	10699.5	123138	121277	108879
3289960000	32569.9	13571.6	9795.4	10761.3	9481.09	26924.5	39278	14183.3	19419.5	27796.2	21996.3	11459.5	26031	10712.8	122426	120376	107556
3291890000	32635.7	13384.5	9966.61	10869.6	9549.18	26949.3	39256.7	14261.4	19533.5	27781.8	22062.9	11575.2	26175.1	10748.5	121728	119471	106222
3293820000	32647.9	13176.4	10062.1	10982	9595.31	27136.3	39394.7	14270.8	19553.9	27828.1	22120	11507.7	26146	10763.1	121041	118571	104898
3295750000	32619.3	13134.1	9885.64	11129.1	9524.14	27250.7	39547.6	14294.9	19496.9	27867	22159.6	11397.2	26136	10778.5	120353	117684	103598
3297680000	32529.3	13262.6	9903.06	11167.4	9515.8	27417.7	39627.1	14455.8	19583	27858.3	22282.3	11516.2	26129.7	10798.2	119655	116818	102332
3299610000	32607.8	13228.6	9965.81	11181.5	9445.26	27534	39502.8	14504.2	19626.6	27867.3	22480.2	11523	26106.4	10707.1	118943	115973	101097
3301540000	32782.3	13320.9	9906.13	11350.8	9350.54	27497.4	39368.5	14443.1	19667.8	27938.5	22657.5	11526.7	26048.3	10725	118224	115144	99882
3303460000	32798.8	13421.5	9888.41	11531.7	9346.43	27529.9	39488.7	14474.9	19837.3	28010.5	22775	11426.6	26029.1	10788	117511	114321	98674.5
3305390000	32766	13401.1	9875.15	11564	9309.62	27668.5	39678.8	14526.6	19918.8	28067.4	22882.5	11253.8	26093.7	10911.9	116820	113493	97466.8
3307320000	32748.6	13439.7	9929.78	11614.5	9502.17	27808.3	39802.4	14555.7	19975.7	28070.7	22963.1	11297.5	26126.5	10945.8	116158	112654	96260.6
3309250000	32719.8	13448.1	10068.1	11696.7	9681.18	27855.3	39734.7	14552.9	20030.6	28069.2	23007.3	11426.6	26156.9	10893.1	115524	111806	95063.9
3311180000	32742.5	13318.4	9974.43	11761.3	9596.44	27933.4	39647.4	14538.5	19931.1	28095	23148.4	11510.5	26179.4	10796.4	114906	110954	93887.8
3313110000	32782	13250	9914.46	11755.2	9452.77	28042	39627.2	14657.9	19945.2	28156.3	23380.6	11633.3	26258.6	10674	114290	110104	92738.7
3315030000	32846.7	13312.8	10066.5	11831.5	9303.58	27972.9	39706.1	14734.7	20131.9	28037.1	23457.7	11700.9	26316.6	10698.2	113664	109264	91615.4
3316960000	32842.2	13460.4	10135	11975.7	9383.57	27949.8	39897.9	14643.6	20258.6	27909.1	23523.3	11629.6	26225.5	10897	113023	108432	90510.1
3318890000	32869.5	13489.1	10039.2	12129	9489.46	28039	40057.7	14568	20244	27911.1	23641.9	11510.9	26104.6	10808.5	112370	107605	89412.7
3320820000	32978.2	13464.8	10073.4	12248.7	9383.43	28228	40036.5	14640.5	20124.8	28022.4	23649.2	11430.7	25982.2	10755.5	111712	106777	88316.8
3322750000	33006.1	13489.4	10127.2	12358.6	9327.16	28318.5	40038.4	14778.4	20157.8	28111.3	23760	11298	26001.6	10828.8	111054	105942	87222.6
3324680000	33010.8	13473.2	10095.5	12482.6	9485.4	28449.2	40069.9	14858.6	20344.1	28249.8	23988.3	11425.3	26038.7	10918.8	110394	105099	86137.2
3326610000	33029.9	13279.9	9970.75	12585.5	9498.75	28565.4	40134	14863	20481.3	28257	24195.2	11484.9	25972	10939	109729	104250	85069.7
3328530000	32923.7	13267.9	9957.24	12600	9378.39	28596.5	40080.7	14815.5	20478.9	28087.8	24356.4	11342.5	25893	10944.6	109052	103395	84028
3330460000	32942.8	13454.7	10119.4	12639.5	9438.83	28675	40033.3	14878.6	20413	27957.3	24443.5	11403.6	25863.5	10927.2	108362	102536	83014.2
3332390000	33051.1	13446	9991.2	12689.3	9371.44	28698	39994.6	14996.3	20473.9	27894.7	24563.4	11558.3	25924.3	10812.8	107664	101670	82026.2
3334320000	33045.8	13314.2	9950.01	12833.2	9291.9	28778.7	39762.9	15086.9	20605.2	27982.4	24634.5	11542.9	25913.6	10752.9	106966	100795	81059.2
3336250000	33068.3	13371.5	10189.8	13001.1	9507.87	28913.8	39767.6	15106.4	20774.4	28156.2	24658.7	11493.4	25902.1	10903.2	106278	99906.1	80110.2
3338180000	33076.7	13391.5	10116.4	13087.8	9465.9	28971.5	39994.3	15169	20783.6	28083.1	24766.8	11423.4	25901.7	10984.2	105605	99006.1	79180.4
3340100000	33030.5	13291	10183.6	12990.4	9267.75	29047.7	39887.4	15230.5	20715.9	27972.8	24893.2	11572.4	25854.1	10921.8	104944	98100.7	78273.8
3342030000	33050.6	13277.6	10284	12976.7	9334.27	29011.6	39814.9	15197.3	20688.8	27917.3	25017.6	11640.7	25765.1	10890.9	104285	97199.7	77395
3343960000	33079.2	13284.4	10219.7	13244.8	9313.6	29002.7	39849.6	15222.9	20632.2	27883.8	25268.4	11431	25826.5	10932.1	103620	96312.3	76545.9
3345890000	33147	13230.7	10209.9	13393.5	9371.27	29102.8	39713.8	15324.1	20572.8	27864.5	25407.8	11364.1	25753.9	10966.9	102943	95443.6	75723.4
3347820000	33196.8	13237.7	10237.9	13551.6	9461.64	29020.6	39622.5	15361.2	20594.5	27763.2	25522.3	11430.6	25659	11022.7	102260	94592	74920.2
3349750000	33174.8	13416.2	10248.2	13718.2	9418.72	28903.2	39726.6	15406.4	20735.8	27795.1	25590.2	11500.4	25731.8	11047.3	101579	93750.2	74128.2
3351680000	33057.1	13474.1	10278.2	13755.6	9369.55	29018.5	39732.7	15432.5	20822.6	27909.3	25666.6	11474.9	25687.9	10921.8	100914	92908.3	73340.4
3353600000	32937.9	13451.3	10217.3	13763.2	9284.57	29176.7	39431.6	15433.2	20846.7	27918.3	25706	11363.2	25447.7	10804.6	100273	92058	72554
3355530000	32955.9	13374	10176.8	13799.2	9207.22	29196.9	39208.6	15456	20882.5	27832.6	25759.9	11439.5	25297.1	10798.3	99661.2	91195.8	71769.6
3357460000	32941.9	13229.4	10092.5	13948	9269.04	29146	39219.9	15444.2	20985.3	27737.5	25905.2	11527.7	25469.8	10813	99074.7	90323.9	70988.8
3359390000	32832.7	13324.3	10182.3	14164.4	9372.61	29103	39300.5	15548.1	21109.6	27554.6	26107.8	11659.1	25636.1	10760.1	98509.4	89448.3	70211.7
3361320000	32869	13453.6	10361.9	14332.1	9372.39	29167.5	39324	15684.3	21168.5	27613.6	26387.7	11602.6	25594.5	10810.7	97963.8	88575.9	69436.1
3363250000	32928.9	13447.3	10399	14528	9345.17	29259.4	39218.3	15681.5	21165.4	27779.5	26556.4	11449.7	25368.8	10908.6	97442.6	87710.3	68657.8
3365180000	32957.8	13185.1	10344.6	14917.7	9275.57	29259.4	39095.8	15689.3	21367.6	27698.6	26497.3	11584.4	25327.1	10892.1	96956.6	86851.5	67873.9
3367100000	32990.2	13069.3	10318.1	15274.5	9279.74	29327.3	39109.2	15751.9	21480.7	27673	26525.8	11743.5	25456.9	10836.6	96519	85996.8	67084
3369030000	33033.6	13284.5	10454.3	15442.1	9279.95	29548.7	39318.3	15931.2	21528.5	27627.9	26688.5	11696.7	25487.1	10942.8	96142.7	85143.4	66292
3370960000	32916.2	13546.1	10434.5	15645.9	9218	29696.7	39387.3	16104	21577.4	27623.1	26863.6	11555.4	25498.2	10972.3	95835.6	84290.9	65503.9
3372890000	32734.6	13649.3	10465.8	15921.2	9230.98	29676.6	39155.9	16118.3	21701	27555.6	27111.1	11562.7	25535.3	10911.3	95601.8	83443.3	64724.8
3374820000	32748.4	13577.3	10533.9	16251.4	9390.29	29612.5	38779.2	16166.7	21930.7	27443.8	27362.4	11781.2	25649.4	10852.2	95443	82607.2	63956.6
3376750000	32823	13420.3	10448.8	16640.7	9413.03	29711.6	38730	16360.7	22163.3	27510.8	27610.7	11839.7	25669	10840.6	95362	81790.4	63196.5
3378670000	32884.5	13432.4	10489.3	17034.7	9248.03	29862.6	39032.1	16555.7	22427	27511.8	27969.6	11771.2	25665.6	10939.1	95363.8	80998.9	62439.1
3380600000	32839	13412.8	10429.7	17399.3	9162.94	29909.9	39085.7	16632.2	22469.5	27532	28305	11681.7	25649	11039	95454.6	80234.5	61679.1
3382530000	32684.2	13391.6	10341.5	17721.3	9202.26	29948.6	39057.4	16642.9	22578.5	27482.1	28537.4	11536	25605.3	11152.7	95637.4	79495.4	60915.4
3384460000	32633.4	13326.1	10463.4	18037.7	9339.98	30052.5	39147.2	16812.8	22858.3	27254.9	28618.9	11592.4	25626.3	11174.4	95907.8	78777.8	60152.8
3386390000	32683.2	13379.8	10445.4	18359.2	9288.65	30137.5	39214.1	16867.2	22995	27069.5	28710.3	11628.5	25655.1	11041.9	96251	78077.3	59400
3388320000	32728.9	13493.9	10415.9	18678.5	9238.76	30206.3	39225.5	16801.7	23113.2	27121.9	28884	11572.2	25716.4	10967.7	96643.3	77391.5	58667.1
3390250000	32815.5	13542.9	10503.7	18884	9375.28	30320.6	39047.8	16852	23253.4	27111.7	28991.5	11585.9	25636	10837.5	97055.1	76720.2	57962.4
3392170000	32841.9	13362.5	10716.3	19128.8	9433.09	30302.9	38896.5	16890.9	23441.3	26943.2	29033.8	11832.6	25629.9	10766.8	97455.2	76065.1	57288.8
3394100000	32685.4	13458.3	10678.6	19220.1	9181.59	30236.9	38696	16799.1	23519.1	26842.2	29159.2	12049.2	25710	10841.1	97817.6	75427.6	56644.4
3396030000	32684.2	13529.4	10625.6	19281.6	9056.81	30288.9	38547.3	16879	23497.4	26943	29228	12066.4	25822.8	10907.3	98120.1	74808.4	56024.2
3397960000	32669.8	13273.6	10828.8	19466.8	9219	30393.2	38612.6	17027.5	23335.5	26891.7	29330.9	12019.1	25732.7	10908.5	98343.3	74206.1	55422.5
3399890000	32597.5	13300.3	10640.8	19583.6	9248.74	30271.8	38916.2	16976.6	23393.4	26631.5	29488.4	11829.5	25555.2	10883.5	98469.3	73618.6	54835.6
3401820000	32565.6	13550.4	10580.1	19498.8	9229.72	30272.5	38998.6	16869.5	23598.2	26512.2	29452.3	11876	25483.6	10735.9	98479.4	73043.9	54262.2
3403740000	32537.2	13485.4	10718.4	19289.8	9197.77	30310	38997.1	16860.8	23493.2	26566.5	29363.2	11944.7	25418.2	10680.9	98357.1	72481.2	53702.8
3405670000	32521.8	13318.8	10557.4	19147.9	9380.35	30220.4	39072.3	16825.7	23206.6	26624.3	29353.2	11562.6	25184	10741.4	98092.8	71930.9	53157.4
3407600000	32553.5	13192.8	10407.7	18981.3	9484.4	30217	39089.1	16779.8	23070.7	26598.6	29474.2	11319	24934.1	10717.6	97687.8	71394.2	52624.4
3409530000	32512.2	13143.1	10366.3	18661.3	9436.93	30127.8	39002.7	16551.8	22865.3	26504.5	29448.4	11441	24698.1	10829.8	97156.8	70872.3	52100.3
3411460000	32410.1	13169.7	10369	18276.2	9376.06	29940.4	38918.2	16272.3	22546.5	26231.7	29110.7	11350.7	24440.7	10883	96523.4	70364.5	51581.3
3413390000	32430.3	13153.3	10365.6	17830.5	9297.95	29788.8	38952.2	16164	22302.1	26039.5	28759	11231.1	24317	10747.3	95817.2	69869.2	51064.2
3415320000	32371.7	12925.6	10427.7	17486.1	9161.55	29660.9	38746.7	16105.6	22095.9	25982.8	28590.1	11441.6	24043.2	10665.2	95065.4	69384.3	50549.3
3417240000	32216.2	12694.6	10409.5	17154	8954.95	29519.9	38446.8	15886.7	21857.9	25861.3	28662.8	11357.4	23730.5	10608.7	94287.6	68907.8	50038.8
3419170000	32150.6	12446	10275.3	16754.9	9072.68	29436.7	38385.5	15897.2	21591.4	25848.7	28568	11230	23616.2	10729.5	93496.8	68439.4	49536.9
3421100000	32042.5	12236.7	10314.5	16307.5	9166.13	29458.8	38118.1	15817.9	21427.9	25839.8	28261.8	11586.7	23468.9	10805.6	92700.3	67980.6	49047.4
3423030000	31985.2	12033	10238.4	15770.4	8875.83	29422.8	37739.4	15413.6	21118.5	25692.1	27981	11510.1	23139.9	10662.4	91903.2	67533.5	48573
3424960000	31988	11884	10046.9	15382.1	8835.78	29261.8	37798.3	15214.4	20817.9	25595.1	27897.8	11206.2	22861.9	10597.7	91110.4	67100.4	48114.2
3426890000	31938.6	11894.7	10069.7	15074.9	9003.77	29061.6	37988.3	15094.2	20675.9	25521.1	27828.5	11158.2	22853.8	10662.3	90327.1	66682.3	47669.9
3428810000	31898.1	11912.3	10238.9	14742.7	9122.05	28819.2	38013.3	14940.8	20544.6	25381.4	27708.5	11046.5	22693.3	10721	89556.1	66279.1	47238.7
3430740000	31844.5	11969	10220.7	14437.2	9090.89	28563	37935.5	15001	20294.6	25176.9	27602.3	11110.5	22449.8	10704.6	88796.6	65890.2	46819.4
3432670000	31689.3	11845.5	10090.8	14101.8	8953.8	28393.3	37793.8	14907.5	20017.5	24987.4	27471.3	11254.7	22257.2	10691	88043.6	65515.2	46410.8
3434600000	31630.8	11540.5	9986.15	13842.9	8879.45	28483.6	37486.1	14757.1	19706.8	24814	27280.1	11325.5	22047.5	10590.5	87290.7	65154.4	46011.8
3436530000	31601.6	11511.6	9924.53	13573.3	8924.92	28585.7	37264.8	14658.3	19483.8	24770.3	27115.4	11293.4	21890.8	10454.9	86533	64809.4	45619.6
3438460000	31518.5	11616.8	9927.39	13395.9	8922.86	28468	37130.6	14563.7	19444	24801.8	27224	11246	21740.7	10513.8	85770.9	64481.5	45231.6
3440390000	31258.6	11601.7	9899.17	13468.8	8924.95	28314	37117.1	14490	19230.7	24791.7	27254.2	11154.5	21617.8	10541.1	85011.6	64171	44844.4
3442310000	31026.5	11434.7	9939.48	13495.9	8959.89	28166.4	37093.4	14311.7	18920.3	24722.2	27127.7	10973.2	21546.3	10457.8	84266.2	63876.1	44456.1
3444240000	31111	11612.2	9955.75	13352	8852	28115	36888.3	14165.1	18841.4	24540.1	27125.8	10661.2	21316.9	10349.5	83544.9	63593.2	44067.6
3446170000	31192.6	11107.6	10066	13474.3	9081.46	28026.9	36644.5	14358.8	19190.5	24463	26928.5	10709.7	21417.9	10562.4	82853.6	63318	43682.7
3448100000	30958.9	10742.2	10157.8	13292.8	9141.06	27998.8	36297.7	14342	19230.9	24330.2	26754.7	11005.5	21371.9	10660.1	82190.8	63047.1	43306.7
3450030000	30661	10889	9979.04	13026.9	9015.76	27969.8	36133.9	14092.6	18946.9	24115.8	27025.6	10932	21133.8	10469.1	81549.4	62779.4	42944.5
3451960000	30514.5	10990.7	9912.3	13026.2	9061.26	27772.1	36177.9	14078.2	18795.7	24112.8	27240.9	10775	20951.2	10389.2	80919.5	62515.7	42599.3
3453880000	30504.5	11189.8	9941.03	12994.8	9030.95	27808	36046.4	14238.4	18576.1	24097.1	27227.3	10691.3	20710.3	10494.4	80293.1	62258.3	42270.1
3455810000	30495	11129.8	9915.23	13077.9	8992.17	27978.3	35795.8	14273.4	18530.5	23899.1	27310	10970.3	20682.8	10543.1	79667.1	62010.1	41953.3
3457740000	30266.9	10987.8	9808.94	13240.5	8930.99	28062.8	35470.3	14063.4	18552	23814.7	27298.6	11102.1	20827.9	10257.7	79042.9	61772.3	41642.6
3459670000	30122.2	10919.1	9762.7	13207.7	8752.47	28099.3	35423.4	13876	18439.7	23688.9	27264.2	10994.3	20786.1	10161	78424.7	61545.6	41332.3
3461600000	30160.8	10595.7	9755.15	13186	8721.45	28001.9	35694.3	13727.6	18566.5	23433.8	27479.1	10771.8	20580.7	10339.4	77815.7	61330.2	41018.8
3463530000	30031.4	10627.2	9786.53	13197.6	8713.87	27921.3	35708.7	13676.2	18725.2	23308.7	27707.3	10538.1	20361.3	10458.5	77217	61126.8	40700.8
3465460000	29899.8	10701.8	9845.47	13297.3	8795.47	28016.7	35476.8	13744.6	18781.8	23223.1	27786.4	10483.2	20297.4	10474.6	76627.2	60937.7	40379.1
3467380000	29820.6	10768.1	10037.5	13449.9	8684.13	27956.4	35185.2	13812.3	18668	23141	27821.5	10750	20355.5	10393.1	76044.2	60766.3	40055.2
3469310000	29714.8	10792.8	10010.9	13704.4	8492.91	27870.9	34979.3	13783.5	18517.7	23017.1	28042	10980.4	20250.7	10271.1	75468	60615.3	39730.4
3471240000	29527.2	10654.4	9942.23	14022.6	8506.83	27901.1	34874	13683.2	18385	22862.2	28363.1	11011.2	20103.8	10316.6	74901.5	60485.7	39405.4
3473170000	29380.2	10550.7	9788.27	14159.9	8565.9	27829.7	34706.8	13671.7	18446.8	22557.1	28607.8	10945	20106.1	10318	74348.9	60374.6	39080
3475100000	29396.6	10370.3	10011.8	14219.1	8539.48	27863.1	34575.1	13774	18729.3	22357.7	28580.1	10923.4	20077.7	10286.2	73813.7	60276.9	38754
3477030000	29271.5	10504.5	10336	14370.4	8418.57	28004.4	34263.1	13775.6	18759.6	22433.8	28603.8	10778.4	19892.3	10150.6	73295.1	60186.1	38428.3
3478950000	29099.7	10750.7	10230.4	14512.2	8360.67	28100.4	33946.6	13797	18740.9	22469	28848.5	10827.3	19732.3	10162.4	72787.9	60097.6	38104.1
3480880000	29119.7	10257.8	10260.4	14772.4	8672.7	28332.5	33889.1	13927.6	18827.3	22520.7	29068.8	11149.2	19782.1	10421	72283.3	60009.7	37782.8
3482810000	28828.8	9952.83	10474	15053.2	8565.84	28533.9	33702.3	13757.2	18674.5	22429.5	29030	11282.8	19886.4	10415.6	71773.1	59925.1	37465
3484740000	28471.5	10319.7	10324.5	15331	8359.83	28642	33619.6	13613.8	18555.4	22173.6	29185.9	10908.3	19824.8	10287.6	71253.1	59847.8	37150.2
3486670000	28352.9	10184.4	10196.2	15563.8	8580.07	28538	33737.1	13735.1	18807.3	21938.3	29392.5	10806.6	19757.8	10252.7	70725.4	59781.4	36836.2
3488600000	28366.9	9796.74	10205.7	15548.7	8682.48	28427.7	33537.3	13809.5	18989.9	21853.5	29470	10993.1	19524.4	10155.2	70197.1	59726.6	36521.2
3490530000	28259.6	9903.55	10325.5	15457.3	8352.18	28534.1	32902	13801.2	18959.8	21795.5	29591.8	11172.3	19423	10083.5	69677	59680.1	36204.1
3492450000	28011.2	10146	10197.7	15503.4	8157.53	28646.2	32734.8	13629.6	18731	21582.5	29904.5	11127.3	19437.4	10018.1	69172.6	59635.9	35885
3494380000	27800.1	10109.3	10088.8	15723.3	8261.99	28660.7	32795.8	13582	18724.5	21422.2	30052.5	10994.7	19349	10011	68686.2	59588.1	35566.2
3496310000	27631.8	9950.22	10290.3	16042.7	8302.93	28736.9	32381.4	13773.3	18850	21295.3	30135.8	11133	19274.7	10150.2	68214.6	59533	35250.9
3498240000	27491.1	10282.2	10292.3	16159.1	8069.48	28751.3	32071.6	13777	18678.1	21061.9	30483.5	11218.1	19219.8	10061.8	67752	59471.6	34942.6
3500170000	27440.2	10569.5	10152.5	16292.7	8069.93	28709.5	32204.7	13707	18462.7	21038.5	30822.1	10929.8	19086.6	10074.5	67292.9	59408.5	34643.9
3502100000	27452.6	10221.2	10452.3	16536.1	8512.8	28779.1	32344.1	13925.6	18774.5	21181.5	30672.4	10849.5	19135	10249.9	66834.1	59350.4	34356.1
3504020000	27137.2	9676.02	10740.5	16709	8551.84	28881.5	32121.3	13980.9	19133.3	21149.1	30763.5	10933.5	19210.5	10361.8	66376.4	59303.6	34079.3
3505950000	26675.2	9984.9	10398.5	16875.5	8012.98	28806.7	31773.8	13720.9	18915.6	20809.9	31301.7	10756.3	18913.4	10307.2	65923	59272.4	33813
3507880000	26611.7	9942.95	10383.2	17374	8306.7	28893.8	31620	13733.8	19153.5	20766.5	31416.7	10689.6	18776.9	10417	65476.6	59257.9	33555.7
3509810000	26557.2	9415.1	10682.3	17706	8758.13	29096.1	31702.4	13836.9	19436.5	20927.8	31301.1	10895.1	18842.8	10635.7	65038.4	59259.3	33306.7
3511740000	26289.4	9240.67	10341.4	17668.3	8497.12	29027	31387.1	13876.3	19167.1	20802.5	31421.8	10874.9	18768.1	10486.3	64606.5	59274.6	33064.8
3513670000	26082	9726.58	9997.35	17622.6	8314.39	28805.7	31049.6	13923.9	19050.2	20484.2	31553.5	10789.5	18732.9	10239.9	64177.4	59301.4	32828.6
3515600000	26012.4	10161.6	10052.1	17424.7	8211.05	28743.1	30840.9	13856.8	19140.4	20246.7	31428	10795	18696.7	10098.6	63748	59337	32596.8
3517520000	25725.3	10031.6	10157.8	17229.2	8074.72	28694.7	30672.8	13779.2	19195.6	20275.6	30788.1	10665	18583.4	10091.9	63317.2	59377.4	32367.9
3519450000	25391.8	10217.9	9972.42	17171	7996.28	28394.7	30708.5	13718.9	19029.8	20159.7	30041.6	10459.4	18254.9	10206.1	62885.7	59418.2	32141.1
3521380000	25234	10166.1	9585.87	16997.6	8140.78	28196.4	30674.9	13722.7	19012.8	20147	29138.8	10277.6	18018.9	10270	62455.7	59453.9	31916
3523310000	25166.7	9565.11	9406.66	16841.5	8142.75	28071	30490.3	14042.1	18966.6	20343.7	27903.8	10433.6	18002.2	10277.9	62028.3	59480.7	31693.5
3525240000	24916.1	9707.85	9201.56	16528.1	7958.12	27669.4	30232.2	14093.2	18798	20187.1	26788.3	10524.2	17828	10221.3	61603.1	59497.9	31474.8
3527170000	24730.7	9470.06	9232.03	16217.7	8210.11	27306.1	30051.6	14065.8	18722.8	20110.4	25756.4	10611.8	17911	10417.6	61177.6	59508.2	31261.6
3529090000	24617	9022.62	9372.31	15911	8374.16	26674.3	29975.5	13916.6	18518.5	19908.4	24816.7	10665.9	17977.9	10588.4	60748.9	59517.9	31054.5
3531020000	24451	8919.61	9199.37	15633.5	8054.99	25955.5	29919	13691.1	18266.4	19614.8	24166.2	10561.9	17868.6	10455.7	60315.8	59533.3	30854.3
3532950000	24269.5	9254.08	8892.82	15369.3	7725.48	25426.3	29784	13660.9	17906	19577.2	23682.1	10416.2	17494.2	10104.5	59879.4	59558.7	30661.4
3534880000	24193.7	9165.81	8631.04	15190.9	7885.56	25092.2	29538.7	13753.7	17803.3	19745.2	23030.2	10297	17351.9	10117.9	59444	59593.2	30476.7
3536810000	23980.7	8877.25	8627.03	15111.2	8108.15	24827.5	29247.8	13644.6	17681.8	19613.5	22370.5	10439	17301.5	10230.9	59014.7	59631.7	30302.1
3538740000	23671	8997.19	8470.21	14912.3	7951.25	24342.7	29050.3	13330.3	17346.4	19302.1	22129.2	10321.3	16983.7	10229.2	58596.7	59666.6	30140
3540670000	23341.9	9445.74	8102.88	14552.6	7603.28	23805.1	28865.6	13018	16870.4	19287.8	22087.3	10072.1	16659.8	10149.2	58192.3	59691.2	29992.9
3542590000	23048.9	9606.93	7651.28	14261.7	7505.98	23505.9	28484	12922.8	16691	19488	21772.9	9877.25	16214.3	10092.5	57801.6	59703.8	29861.8
3544520000	23031.6	8875.03	8083.21	14083.1	8085.85	23276.7	28300.9	13197	16983.3	19650.5	20897.6	9967.84	16198.6	10380.2	57421.9	59708.1	29745.9
3546450000	23155.3	7897.33	8845.63	13752.3	8447.1	22691.5	28047.5	13351.5	16909.9	19464.6	20159.3	10528.9	16330.6	10587.8	57050.3	59712.6	29641.8
3548380000	22836.1	8480.83	8638.29	13151.4	7677.04	22149	27534.3	12616.6	16081.5	19035.9	20217	10675.1	15959.5	10389.3	56683.9	59725.9	29544.3
3550310000	22433.7	8894.04	7862.45	12686	7542.88	21919.7	27619.3	12310.6	15728.1	19122.4	20233.9	10190	15608	10509.7	56321.2	59754.5	29448.5
3552240000	22253	8024.54	8183.85	12489.5	7953.86	21784.4	27757.3	12708.7	15739.7	19301.6	19563	10291.5	15769.9	10729.1	55961.2	59799.5	29350.5
3554160000	22009.7	7860.84	8358.82	12041.5	7852.49	21317.4	27481.2	12575.9	15358.4	19043.7	19201	10433.6	15698.8	10488.5	55603.3	59856.7	29249.5
3556090000	21709.6	8059.73	7956.4	11413.7	7531.26	20712.8	27340.7	12309.5	14871.4	18766	19083.1	10040.6	15241.8	10351.2	55246.3	59919.3	29146.8
3558020000	21501.7	8095.8	7637.17	11089.2	7383.56	20385.2	27302.6	12215.3	14642.4	18561.3	18692.5	9877.76	14734.6	10461.4	54889.6	59980.3	29045.7
3559950000	21440	8076.79	7732.12	10888.1	7459.37	20337.2	27027.7	11999	14456.7	18628.2	18274.9	10063	14608.5	10582.7	54532.7	60036.5	28949.2
3561880000	21149.6	8718.62	7528.77	10341.4	7111.49	20291.5	26456.7	11276.2	13635.5	18511.5	18212.2	9879.51	14084.6	10366.3	54176.4	60087	28858.9
3563810000	20844.4	9763.43	6739.74	9796.5	6760.62	20019.5	26273	10672.9	12852.8	18388.5	18271.5	9279.71	12995.7	10062.4	53822.6	60134.5	28775
3565740000	21251.2	7884.44	7101.54	9712.72	7948.67	19893.2	26629.7	11712.8	13746.8	19116.5	17426.4	9760.42	13432.7	10571.7	53473.1	60181.8	28696.3
3567660000	21306.8	5209.73	8902.04	9735.19	8842.79	19840.8	26254.9	12465.6	14746.8	19335.2	16414.4	11161.1	14900.9	11259.1	53128.7	60231.4	28620.9
3569590000	20618.3	6362.77	8596.76	9349.68	8244.37	19345	25888.2	11614.8	13961.1	18366.4	16557.5	10744	14337.9	11009.9	52788.3	60284.6	28548.2
3571520000	20155.3	7488.15	7686.79	8870.7	7772.89	18905.3	25926.7	11140.2	13155	17837.4	16618.7	9921.25	13482.3	10734.4	52448.6	60341.9	28478.9
3573450000	19957.2	7487.92	7429.08	8639.33	7590.09	18733.6	25900.6	11020.6	12821.5	17930.5	16526.7	9650.42	13193	10740.5	52106.4	60405.1	28414.6
3575380000	19802.5	7315.68	7465.6	8491.44	7444.5	18646.5	25681.6	10922.1	12731.9	17778.7	16266.5	9719.78	13016.6	10779.8	51759.6	60476.5	28356.9
3577310000	19646.4	7103.5	7405.65	8157.2	7302.87	18570.9	25327	10849.7	12578.8	17544.4	15966.3	9998.28	12753.6	10864.5	51409.4	60559.1	28306.7
3579230000	19398.5	6865.9	7543.88	7895.57	7484.34	18430.2	25113.9	10867.7	12421.8	17564.2	15854.4	10157.2	12588.7	10949.8	51059.8	60654.4	28263.6
3581160000	19026.4	7278.19	7740.54	7597.26	7337.07	18273.4	25039.6	10551.5	12025.8	17564.5	15998.8	10038.4	12144.9	10889.5	50717	60761.3	28226.4
3583090000	18580.2	8567.68	7276.15	7156.11	6602.72	18010	24758.8	9890.52	11186.7	17294.7	16188.1	9470.42	11465.3	10624.3	50386.7	60875.6	28193.4
3585020000	18611.1	8991.57	6550.1	6931.37	6518.45	17992.3	24424.9	9974.63	10981.7	17473.4	15996.2	8896.92	11161.3	10518.2	50071.4	60990.7	28163.6
3586950000	19359.2	5879.52	8005.37	7339.05	8404.04	18507.1	24591.7	11271.3	12717.2	18431.5	14993.8	9954.07	12480	11355.3	49770.2	61101.1	28137
3588880000	19044.3	5007.85	8761.7	7400.89	8498.3	18279.6	24504.8	10983.1	12852.2	18227.6	14747.7	10692.5	12814.9	11657.8	49478.8	61204.1	28114.5
3590810000	18281.3	6835.49	7518.65	6931.24	7198.88	17784.5	24188.2	10010.4	11593.7	17478.4	15212.9	9784.58	11663.7	11363	49191.9	61301.2	28096.9
3592730000	18191.1	7092.1	7076.13	6784.19	7261.38	17546.5	24442.7	10059.1	11563.3	17514.5	15310.9	9372.68	11374.4	11433	48905.4	61397.5	28083.9
3594660000	18159	6200.78	7613.87	6812.63	7740.79	17553	24604.1	10417.8	12054.1	17728.1	14862.5	9692.84	11577	11481.8	48618.1	61499.2	28074.7
3596590000	17714.9	6388.92	7713.57	6524.01	7398.18	17399.2	23952.9	10218.2	11804.4	17501.2	14631.6	9808.88	11289.3	11407.5	48331.5	61611.4	28067.6
3598520000	17487	6820.87	7562.01	6205.31	7069.18	17334.3	23145.7	10139	11501.6	17493.9	14592.2	10060.9	11190.6	11495.8	48048.6	61735.2	28061.4
3600450000	17565	6094.05	8123.25	6230.03	7422.54	17548.3	22946.1	10369.8	11707	17657.4	14420.5	10439.7	11648.1	11776.5	47771.6	61868.1	28055.3
3602380000	17193.9	6553.71	8069.75	6161.28	7388.72	17457.5	23225.1	10176.1	11331.2	17394.1	14575.1	10128.6	11285.3	11735.1	47500.6	62005.4	28049.7
3604300000	16715.4	7943.63	6963.86	5865.72	6831.08	17294.7	23375.6	9575.18	10341.7	16976.3	14971.5	9370.49	10246.6	11363.1	47233.5	62142.5	28046.1
3606230000	17009.3	7834.61	6531.74	5899.22	7205.14	17331.3	23382.7	9666.63	10444.9	17091.2	14810.9	9163.94	10106.7	11577.4	46967	62276.5	28045.3
3608160000	17204.8	6201.15	7491.62	6082.17	8125.45	17412.1	23164.3	10305.6	11426.3	17526.8	14250.8	9848.25	10931.6	12421.1	46698.6	62406.7	28047.6
3610090000	16701.8	7015.85	7532.85	5863.5	7790.08	17214.5	22877.2	10084.3	11128.4	17318	14239.6	9802.91	10659.9	12429	46428.1	62534.9	28052.5
3612020000	16816.6	6819.28	7551.24	5942.27	8062.58	17370.3	23078.3	10242.9	11229.3	17553.2	14279.9	9643.89	10679.8	12631.9	46157.9	62662.9	28058.6
3613950000	16664.6	6544.9	7990.09	5861.04	8110.4	17635.3	23484.7	10227	11223.5	17680.2	14402.9	9781.38	10837.5	13196.1	45892	62792.3	28064.8
3615880000	16233	7976.62	7053.58	5518.55	7359.13	17470.4	23488.5	9658.18	10380.2	17223.8	14777	9319.05	9961.73	13439	45634.9	62922.9	28071.1
3617800000	16608	6864.28	7373.01	5775.06	8066.15	17836.2	23781.9	10216.1	11030.8	17648.4	14595.6	9701.04	10470.4	14376.2	45390.3	63054.2	28078.4
3619730000	16875.3	5049.68	8930.82	6045.66	8687.22	18221.2	23524.5	10801.1	12138.5	18015.1	13851.7	10726.3	11486.1	14791.6	45159.5	63185.6	28088.7
3621660000	16040.1	6124.38	8593.69	5533.89	7662.06	17683.6	22591.5	10002.1	11307.6	17095.3	13823	10687.2	10642	13767	44943.2	63317	28103.5
3623590000	15174.8	7875.78	7347.61	4891.99	6615.28	17121.2	22006.5	9022.76	9834.35	16108.7	13979	9699.67	9429.3	12533.3	44741.5	63449.3	28124
3625520000	14469.1	10074.4	5948.01	4400.51	5520.4	16817.4	21411.2	8228.12	8509.29	15538.7	14065.6	8419.26	7884.88	11446.1	44554.6	63582.8	28149.9
3627450000	15470.6	7147.03	6127.42	5056.5	7288.38	16979.7	21289.6	9562.88	10072.8	16098.5	12968.4	8499.71	8428.25	11929.9	44383.3	63718.4	28180.5
3629380000	16182.3	2832.76	9516.61	5923.55	9712.38	17502	21446.9	10802.1	12421	16543.7	11771.5	10913	10856.3	12977.7	44227.8	63856.3	28215
3631300000	14945	5571.16	8468.93	5090.48	8191.52	17068.2	20841.1	9723.6	10938.3	15203.7	12132.2	10416.5	9596.94	12041.7	44087.6	63996.4	28252.9
3633230000	14460.4	5922.05	7674.87	4751.74	8015.47	16893.3	20424.1	9500.17	10713.4	14539.1	11939.6	9939.52	9156.64	11519.1	43960.7	64139.7	28293.6
3635160000	14242.9	5983.16	7695.82	4662.44	7880.49	16507	20081.1	9202.51	10424.4	14146.5	11745.6	10035.3	8873.25	11195	43844.7	64287.5	28336.9
3637090000	14024.7	6097.39	7371.5	4673.28	7696.7	16438.2	19515.9	8989.4	10182.5	13749	11662.4	9923.66	8544.49	11159.2	43737.8	64441.6	28381.2
3639020000	13753.8	6214.04	7539.79	4702.9	7604.18	16584.2	19098	9043.31	9898.75	13590.1	11450.4	9858.81	8409.97	11338.6	43640	64602.6	28424.3
3640950000	13542.6	6407.43	7599.2	4575.09	7612.25	16498.8	19015.1	9030.55	9802.09	13400.8	11150.5	9546.02	8255.55	11253.8	43553.1	64769.8	28463.5
3642870000	13097.6	7509.43	7258.64	4258.26	7032.02	16356.4	18885.6	8321.86	9197.73	12966.2	11158.7	9312.77	7769.78	10861.8	43480.1	64940.2	28496.8
3644800000	12612.9	9470.02	5962.54	3817.9	5944.59	16154.9	18562.5	7400.59	7919.65	12580.7	11418.3	8375.92	6394.53	10259	43423.2	65110.2	28524.3
3646730000	13288.6	8442.89	6101.88	4111.13	6551.28	16548.1	18594.4	7854.31	8550.11	13199.1	10827.6	8194.51	6411.65	10542.6	43382	65277.1	28549.3
3648660000	14522.2	4183.44	8437.04	5003.41	9006.8	17149.3	18833	10007	11275.5	14315.6	9558.77	10119.1	8360.45	11948.1	43352.8	65441	28576.8
3650590000	14214.5	2137.88	10149.5	5103.32	9942.22	17287.3	18468	10355.2	12164.5	14307.2	9196.35	11594.4	9707.85	12463.8	43329.1	65605.1	28612.1
3652520000	12663.9	5820.01	8536.67	4130.51	7786.3	16776.8	17769.8	8569.44	10065	12926	9965.73	10451.4	8024.49	11285.5	43304.6	65774.8	28658.4
3654450000	12391.4	6677.26	6682.77	3820.13	7546.17	16580.7	17693.4	8211.21	9681.58	12276.1	9984.19	9078.87	6975.5	10658.9	43274.9	65955.1	28716.1
3656370000	12922.1	4441.59	8166.77	4225.12	8578.28	16593.1	17916.3	8884.24	10886.7	12507.4	9460.38	9979.19	8112.17	11064.5	43239.5	66148.8	28781.5
3658300000	12507.4	5189.95	8207.66	4093.16	7883.93	16134.9	17555.9	8523.78	10500.7	11922.3	9588.78	10118.3	7865.28	10761.2	43202.1	66354.6	28849.1
3660230000	11979	5826.27	7637.46	3878.49	7567.49	16025.9	17028	8189.71	10106.8	11401.6	9592.54	9787.07	7284.63	10353.5	43168.4	66568.4	28913.3
3662160000	11641.6	5998.9	7635.25	3822.11	7614.07	16338.4	16573.7	8155.51	9795.96	11331.4	9239.85	9814.95	7089.65	10146.2	43143.9	66784.8	28970.6
3664090000	11282.5	6810.11	7291.2	3668.75	7067.22	16372.8	16258.7	7735.35	9078.52	11108.8	8985.67	9680.26	6653.8	9909.76	43131.8	66999.9	29021
3666020000	10793.7	8375.29	6287.11	3346.14	5938.22	16037.7	15986.6	6788.14	7903.2	10604.2	9098.85	8800.45	5488.33	9578.34	43132.3	67214.1	29067.2
3667940000	11253	7719.26	6071.78	3589.4	6438.73	16081.2	16226	7146.92	8455.19	10981.8	8972.69	8257.57	5430.56	9909.08	43143.5	67431	29112.2
3669870000	12188.6	4351.75	8804.72	4150.61	8590.63	16724.6	16548.2	8514.88	10596.3	11835.2	8326.32	10005.1	7696.54	10650.1	43163.4	67655.5	29159.3
3671800000	10768.1	7722.27	7996.4	3467.11	6737.79	16260.3	15729.3	7128.76	8545.67	10828.6	8721.93	9604.48	6621.16	9595.4	43191.3	67891.4	29209.5
3673730000	10775.4	7667.82	5798	3653.62	7115.81	16252.6	15880.3	7571.03	8679.48	10760.4	8746.46	7995.95	6080.37	9497.86	43228.3	68138.8	29262.3
3675660000	12249.5	2194.14	9541.09	4813.51	9961.33	17590.6	16554.9	9264.73	12104.1	12416.4	7812.8	10307.3	8756.84	10967.5	43275.5	68394	29316.6
3677590000	11480.5	4349.81	9372.59	4398.99	8843.63	17349	15926.7	8299.14	11106.6	11768.4	8064.19	10556.8	7788.87	10611.3	43332.9	68651	29371.8
3679520000	11011.4	5016.15	8567.69	4088.04	8379.39	17229.9	15463.5	8011.49	10589	11363.1	8290.44	10354	7356.76	10547.2	43397.6	68904.4	29428.5
3681440000	10629.4	5876.53	8095.83	3957.75	7613.85	16998.2	15245	7900.54	10105.6	11138.8	8374.83	10279.8	7104.11	10504.6	43463.7	69151.8	29488.8
3683370000	10230.2	7002.82	7569.15	3745.67	6972.92	16902.7	15333.5	7467.15	9316.06	10976.9	8501.98	9877.11	6655.23	10504.7	43523.9	69394.1	29553.7
3685300000	9756.28	9021.25	6604.91	3277.71	6023.53	16888.1	15507.5	6749.81	8173.73	10834.9	8971.19	8916.12	5653.66	10396.6	43572.9	69635.6	29623
3687230000	10505.1	8145.59	6607.61	3691.83	6973.97	17549.8	16145.3	7484.82	9212.36	11780.2	8885.17	8666.04	6211.15	11211.1	43607.9	69880.6	29694.2
3689160000	11675.5	5227.94	8862.75	4584.47	8908.78	18538.3	16727.7	8962.46	11468.2	13297.5	8590.5	10403.5	8216.16	12867.6	43631.3	70132.3	29763.6
3691090000	11620.1	4586.88	9495.3	4555.42	9005.02	18465.3	16784.7	9158.25	11845	13300.6	9005.73	11179.9	8864.12	13111.2	43647.8	70391.8	29827.3
3693010000	10980.9	5895.2	8639.87	4261.03	7920.34	18024.3	16595.8	8607.19	11026.1	12745.2	9610.24	10780.6	8238.17	12546.3	43662.3	70659.4	29883.2
3694940000	10575.3	6461.11	7858.98	4159.63	7484.57	17824.8	16360.4	8314.81	10473.2	12377.8	9859.29	10232.6	7637.95	11925.4	43678.3	70935.6	29931.7
3696870000	10136.3	6859.03	7818.61	3945.32	7281.15	17613.2	15940.2	7900.45	9918.57	11911.9	9730.11	9976.38	7123.69	11211.1	43694.8	71221.2	29975.2
3698800000	9767.97	7662.95	7141.92	3660.41	6922.48	17288.2	15273.3	7541.22	9299.37	11311.9	9481.48	9405.71	6342.14	10559.5	43708.9	71518.2	30017.5
3700730000	10221.6	5960.36	7661.94	3910.59	7836.96	17257.6	14798.1	8223.33	10217.1	11231.9	8798.43	9841.67	6795.15	10205.4	43715.9	71826.9	30061.7
3702660000	10161.9	5019.11	8684.49	4036.79	8194.69	17043.5	14266	8325.37	10572.6	10795.1	8158.96	10651.4	7166.25	9396.11	43712.2	72145.5	30108.3
3704590000	9260.93	6160.39	7936.16	3621.33	7197.66	16494.8	13339.9	7478.26	9395.78	9718.13	7862.11	10100.4	6295.65	8117.14	43696	72468.7	30157.1
3706510000	8681.67	7439.96	6908.06	3183.51	6413.15	16129.1	12592.6	6601.14	8367.46	8907.59	7676.08	9173.38	5260.62	7268.22	43667.5	72790.2	30207.1
3708440000	8734.25	7642.66	6600.29	3237.22	6448.72	16239.1	12275.6	6528.43	8372.9	8842.36	7349.6	8712.13	4661.95	7044.01	43627.3	73104.8	30257.1
3710370000	9477.36	4843.55	7719.64	3914.97	8080.23	16759.1	12381.4	7867.11	10325.2	9461.31	6674.17	9471.31	5919.87	7369.11	43574.9	73411.1	30308.1
3712300000	9697.38	2832.74	9269.09	4158.44	9001.21	16882.7	12343	8557.65	11521.2	9542.4	6166.61	10970.7	7304.03	7334.56	43508.1	73712.1	30361.8
3714230000	8841.66	4370.39	8911.3	3721.21	7968.1	16346	11623.2	7545.85	10296.4	8610.01	6260.24	10818.5	6526.22	6396.1	43424.4	74014.2	30420.2
3716160000	8223.53	5807.04	7884.41	3389.86	7309.1	15861.2	11027.7	6828.05	9307.77	7710.15	6291.08	9966.23	5630.34	5796.73	43322	74324	30484.5
3718080000	8054.6	6079.02	7659	3115.51	7209.83	15956.1	10799.9	6747.16	9179.4	7540.57	5977.76	9771.11	5482.84	5887.51	43201	74644.9	30554.4
3720010000	8080.1	6195.95	7447	3107.01	7192.58	16127.9	10647.7	6750.96	9154.13	7690.15	5905.45	9513.24	5405.66	5812.08	43064.8	74976	30628.1
3721940000	8345.32	5735.86	7767.71	3274.13	7665.16	16518.8	10519.4	6976.19	9604.5	8184.47	5954.78	9593.84	5672.89	5794.2	42918	75311.9	30703.5
3723870000	8424.69	5909.29	7995.47	3343.14	7857.87	16814.5	10445.8	7192.98	9725.82	8386.27	5819.49	9837.04	5839.04	5837.07	42765.7	75646.2	30779.7
3725800000	8716.58	4868.78	8628	3523.67	8530.62	16996.6	10584.2	7789.05	10381.2	8484.9	5716.23	10312	6431.09	5900.56	42611	75974.4	30856.6
3727730000	8191.79	5798.7	8630.77	3210.43	7667.59	16616.5	10224.7	7174.44	9626.08	7883.49	5793.06	10268	5944.33	5465.47	42454.8	76297	30935.2
3729660000	7417.13	7826.14	6799.03	2744.6	6439.86	16095.8	9856.88	6380.05	8347.66	7111.85	5832.78	8876.99	4395.58	4791.7	42296.4	76617.9	31017.3
3731580000	7523.33	7364.73	6447.15	2936.97	6767.18	16460.2	10299.1	6666	8670.26	7649.62	5756.52	8395.4	4343.97	4865.81	42135.3	76943.3	31102.8
3733510000	8182.07	6632.16	6974.74	3423.15	7582.7	16871.2	10943.8	7428.86	9445.77	8506.91	5570.93	8894.81	5272.79	5530.82	41972	77277.6	31190.9
3735440000	9325.92	3245.67	9026.74	4087.91	9432.82	17581.2	11262.9	8676.03	11470.2	9404.63	5322.43	10447.5	7302.98	6590.41	41809	77621.5	31279.5
3737370000	8814.14	3843.9	9768.4	3768.26	8883.9	17498.4	10444.4	8133.22	11196.7	8883.15	5530.3	10858.4	7076.53	6294.99	41649	77972.1	31367.5
3739300000	7672.14	6302.65	8635.43	3298.23	7550	16941.3	9579.76	6845.22	9624.51	7883.03	5896.28	9820.14	5817.7	5402.3	41494	78324.4	31455.1
3741230000	6870.65	9431.45	6814.24	2666.3	6057.93	16329.7	8880.52	5718.85	7790.83	7062.03	6063.24	8432.95	4227.46	4589.83	41342.8	78674	31544.7
3743150000	8670.17	6043.42	6965.29	3382.63	8213.89	16906.8	9797.4	7590.75	9845.38	7999.93	5790.96	8743.18	5554.26	5325.51	41191.5	79020.2	31640.1
3745080000	9273.72	3127.75	10306	4225.45	9040.12	17639.4	10676.4	8480.84	11445.1	9223.48	5687.12	11231.5	7858.78	6126.1	41033.7	79365.3	31744.5
3747010000	7523.48	7362.47	7782.34	3443.98	6547.5	17007	10076.4	6563.07	8849.06	8140.02	6142.14	9360.64	5535.24	5100.91	40863.5	79713.5	31859.1
3748940000	8014.12	6303.19	7271.44	3624.89	7324.52	17299.2	10348.5	7126.53	9346.98	8390.83	6093.96	8567.67	5342.24	5355.26	40677.8	80068.2	31981
3750870000	9346.21	3154.07	9378.51	4308.98	9291.52	17741.4	10516.6	8890.09	11864.1	9129.16	5656.59	10172.5	6857.86	6395.45	40477.1	80431	32104.4
3752800000	8739.32	3413.29	10002.3	4242.64	9251.53	17617	9743.38	8472.04	12005.7	8751.11	5786.7	11134.8	7478.01	6341.08	40265.6	80800.6	32222.4
3754730000	7425.4	6305.38	8349.95	3629.6	7800.81	17148.5	8780.09	7259	10235.9	7911.35	6181.34	10230.9	6317.7	5568.37	40048.8	81174.5	32328.9
3756650000	7138.45	6596.86	7543.32	3444.95	7659.03	17177.7	8603.33	7189.3	9896.17	7941.83	6228.08	9598.81	5809.31	5465.9	39831.5	81550.9	32421.3
3758580000	7577.62	5191.79	8392.33	3689.63	8417.84	17371.3	9136.72	7857.85	10727.6	8273.98	6086.45	10133.1	6396.95	6021.22	39616.4	81930.2	32500.8
3760510000	7479.59	4933.67	9198	3943.06	8352.12	17316.8	9263.47	7713.97	10880	8059.96	6054.32	10515.9	6929.02	6075.05	39403.5	82313.9	32572.6
3762440000	6930.48	7071.3	8067.5	3658.23	7187.33	16718.6	8902.72	6885.09	9785.83	7332.06	6351.15	9865.33	6005.5	5409.05	39191.9	82704.1	32642.8
3764370000	7190.66	6414.16	7951.87	3708.45	7508.14	16795.2	8947.86	7251.32	10161.5	7506.25	6452.21	9937.91	6167.16	5450.51	38980.8	83101.6	32717.4
3766300000	7041.67	6653.74	8231.91	3728.22	7169.5	17026.3	8937.32	7092.43	10041	7632.1	6544.35	10195.3	6109.67	5528.41	38771.3	83505.1	32800.7
3768220000	7146.89	6407.11	7640.7	3920.16	7405.44	17221.6	8869.11	7326.11	10395.1	7792.99	6505.48	9798.21	6116.28	5617.08	38566.2	83912.2	32894.6
3770150000	7605.14	4866.68	8869.53	4163.79	8388.2	17511.6	8835.33	8063.46	11347.5	8229.36	6276.97	10754.1	7131.46	6093.31	38369	84321	32998.6
3772080000	7113.14	5858.66	8992.58	3802.98	8118.94	17227.6	8497.68	7653.91	10722.5	7798.8	6305.43	10812.5	6799.08	5915.25	38181.8	84732	33111.3
3774010000	6619.07	6741.11	8352.07	3516.55	7732.16	16947.2	8175.84	7200.38	10081	7324.49	6528.79	10308.7	6224.22	5624.31	38004.7	85148.4	33229.6
3775940000	6270.29	7626.83	7636.49	3351.07	7145.31	16909.7	7884.7	6876.55	9457.6	7220.59	6688.45	9814.32	5683.4	5475.69	37834.9	85575.4	33350.2
3777870000	6555.18	6708.73	7605.7	3703.5	7667.59	17220.8	8085.72	7305.51	10219	7686.06	6462.4	9757.97	5933.66	5661.84	37668.1	86016.7	33468.8
3779800000	6932.15	5255.13	8890.21	4104.56	8460.16	17490.2	8597.51	7840.84	11254.7	8061.27	6304.93	10687.3	6857.61	6007.62	37500.2	86474.1	33581.7
3781720000	6508.28	6552.83	8335.26	3883.15	7526.24	17235.2	8581.9	7395.61	10439.6	7653.71	6550.77	10411.1	6283.79	5878.6	37328.6	86945.2	33686.2
3783650000	6690.41	6180.06	8115.95	3985.84	7593.4	17380.7	8608.37	7678.62	10667.8	7855.25	6669.74	10253.8	6395.99	5981.69	37153.5	87425.7	33781.4
3785580000	6736.99	5858.85	8581.94	3952.18	7752.67	17371	8298.05	7752.57	10902.4	7863.75	6693.67	10559.5	6590.57	5891.99	36976.4	87910.8	33868.4
3787510000	6369.82	6195.98	8333.8	3714.5	7596.46	17333.1	7704.85	7510.9	10707	7742.05	6720.58	10461.9	6429.31	5718.48	36800	88397.5	33951
3789440000	6243.66	6393.84	8254.54	3697.08	7533.14	17404.8	7486.3	7486.25	10568.2	7795.37	6725.31	10374	6352.84	5675.94	36626.2	88885.2	34033.3
3791370000	6065.17	6937.56	8128.52	3569.77	7237.77	17286.8	7399.9	7288.75	10208.6	7564.34	6746.98	10136.4	6115.95	5514.16	36455.3	89374.6	34119.4
3793290000	5778.38	8136.03	7474.01	3398.66	6832.25	17223.3	7410.21	6923.12	9579.47	7474.44	6911.37	9586.31	5568.4	5430.89	36286.5	89865.6	34211.7
3795220000	6113.81	7010.49	7522.52	3732.15	7692.12	17535.6	7824.03	7180.94	10118.7	8053.62	6836.54	9547.72	5989.5	5746.27	36118.3	90356.4	34310.7
3797150000	5853.52	7433	8118.09	3761.14	7261.16	17548	7911.93	6754.54	9881.5	7957.13	6819.08	9811.48	6061.06	5524.47	35949.7	90843.8	34415.3
3799080000	5690.55	8758.62	6895.69	3593.87	6710.23	17244.2	7859.96	6703.75	9403.26	7491.78	6983.14	8923.81	5267.18	5180.16	35780.5	91325	34523.7
3801010000	7207.86	4416.84	8484.89	4407.97	8851.24	18203.3	8222.78	8483.73	12128.6	8801.49	6677.81	10180.4	7312.24	6352.14	35610.7	91800.9	34634.3
3802940000	6658.62	5686.81	9245.81	4171.82	7832.28	18127.5	7550.24	7814.21	11454.5	8640.45	6837.39	10883.4	7187.23	6292.56	35440.7	92277	34746.5
3804870000	6050.04	7470.92	7288.38	3703.84	7168.63	17526	7135.9	7448.71	10355.3	8023.67	7036.02	9613.9	5883.79	5803.2	35270.2	92761.6	34859.8
3806790000	6954.77	4504.74	8765.95	4307.7	8816.77	18167.1	7650.14	8707.79	12030.6	8837.06	6753.15	10689.1	7316.34	6385.75	35098.3	93263.1	34973.8
3808720000	6549.01	5553.38	9284.44	4125.81	8188.87	18191.2	7502.26	8327.09	11578.3	8636.73	6874.57	11003.7	7277.7	6165.98	34924.4	93786.1	35087.8
3810650000	5690.15	7060.63	8404.64	3727.25	7222.5	17819.8	7045.73	7432.85	10432.4	8028.81	7246.58	10243.5	6517.84	5569.05	34748.4	94328.3	35200.9
3812580000	5038.24	8964.11	7131.5	3466.26	6116.08	17455.6	6686.98	6586.19	9276.09	7489.29	7409.22	9475.49	5317.4	5082.39	34571.8	94882.1	35312.7
3814510000	5728.78	7498.59	6944.7	4052.49	7240.67	17774.9	7151.53	7497.68	10488	8055.48	7133.92	9436.58	5697.91	5576.49	34397.5	95437	35423.5
3816440000	5832.87	6207.76	8909.63	4302.1	7894.66	18306	7437.46	7796.65	11282.9	8698.63	7036.46	10746.9	6849.48	5975.08	34228.6	95985.8	35535.3
3818360000	5020.79	9170.23	7220.39	3668.71	6709.68	17863.1	6947.77	6876.11	9710.55	8104.74	7269.33	9434.75	5544.3	5399.28	34068.6	96527.3	35650.2
3820290000	6497.13	5464.88	8263.6	4494.54	8855.02	18537	7578.84	8717	11946.1	9188.28	7049.82	9987.26	7216.16	6334.4	33919.2	97067.4	35770.3
3822220000	6544.75	4687.97	10254.2	4643.75	8732.35	18671.4	7315.13	8744.21	12422.4	9268.06	7149.71	11766	7996.36	6600.59	33781.3	97615.4	35895.8
3824150000	5568.71	7110.51	8583.84	4104.09	7453.27	18114.4	6546.43	7708.77	11118.2	8271.01	7465.83	10641.9	6562.79	5914.84	33654.2	98180.3	36024.9
3826080000	5516.15	6368.61	8545.79	4184.72	7867.32	18369.8	6623.69	7960.94	11486.8	8534.43	7426.51	10258.2	6805.42	5803.34	33536.5	98766.4	36154.6
3828010000	5118.96	7338.23	8396.67	3980.85	7276.54	18301.6	6561.36	7561.98	10970.6	8492.12	7464.01	10292.5	6470.32	5563.26	33426.2	99371.8	36281.5
3829940000	5098.81	7650.66	7667.3	3984.52	7134.3	18217.8	6479.1	7396.58	10741.8	8353.47	7540.54	9995.71	6201.15	5482.68	33321.3	99991.5	36403.6
3831860000	5306.61	7245.41	8194.13	4072.47	7328.23	18445	6591.77	7466.88	10787.9	8603.21	7513.16	10267.5	6561.36	5502.01	33219.1	100620	36521.7
3833790000	5001.72	8512.35	7918.27	3775.19	6831.3	18298	6621.89	7131.06	10179.4	8372.69	7463.55	9780.57	5980	5339.22	33116.1	101258	36638.5
3835720000	5303.63	8393.12	7751.58	4010.1	7092.15	18282.2	6785.05	7426.4	10448	8430.07	7501.14	9395.06	5829.76	5584.42	33008.4	101905	36758
3837650000	6162.83	6263.91	8854.46	4655.87	8297.23	18737.3	7015.21	8360.67	11923.4	9211.05	7431.65	10322.3	7006.34	6214.45	32892.8	102568	36882.6
3839580000	5985.09	5797.89	9495.48	4800.68	8427.94	18983.7	6763.55	8501.6	12226.5	9452.01	7374.15	11045.4	7463.52	6361	32767	103248	37013.1
3841510000	5521.78	6303.53	8950.2	4653.11	8177.85	18870	6308.3	8362.34	11924.4	9050.72	7428.45	10848.3	7250.09	6176.63	32631.1	103942	37147.8
3843430000	5452.22	5917.55	9061.44	4506.53	8418.2	18767.1	6204.94	8550.2	12254.6	8841.11	7435.66	10976.1	7495.84	6230.9	32487.6	104642	37283.6
3845360000	5005.14	6801.13	8947.81	4295.05	7870.44	18606.3	6074.04	8158.7	11714.1	8493.38	7571.71	10828.3	7163.73	5944.64	32340	105341	37417.9
3847290000	4381.09	8626.89	7906.12	4028.12	6819	18396.2	5881.17	7260.46	10440.2	8019.44	7805.5	9967.77	6212.77	5334.81	32192.4	106032	37549.9
3849220000	3774.32	11101.6	6461.4	3549.21	5377.23	18163.2	5648.42	6117.65	8675.84	7642.25	8066.73	8685.91	4829.14	4648	32047.4	106715	37680.9
3851150000	4384.12	11128.2	4963.8	3675.17	5631.05	18353.9	5982.4	6715.6	8652.47	7997.59	7850.2	7429.02	4138.37	4990.73	31906.2	107396	37813.8
3853080000	7172.19	3276.99	9227.68	5463.99	9988.68	19947.8	7260.89	10300.9	13903.7	10463	6859.68	10558.2	8056.85	7190.12	31768.5	108081	37951.2
3855010000	6407.34	3599.05	11178	5178.14	9549.25	19879.2	6619.81	9871.65	14106.2	10339	7012.72	12200.2	8797.59	7112.22	31633.9	108778	38094.6
3856930000	4963.91	6452.99	9648.52	4425.38	7933.59	19268	5719.64	8407.61	12297.5	9173.11	7575.87	11133.2	7608.59	6318.15	31502.8	109484	38243.7
3858860000	4102.58	8327.72	8129.95	3923.55	6916.53	18798	5168.65	7482.65	11008.3	8448.89	7963.23	10047.5	6459.79	5774.24	31377	110192	38396.7
3860790000	3977.76	8567.26	7473.04	3760.2	6839.69	18591.2	5010.37	7412.62	10784.8	8372.74	7948.75	9430.1	6003.29	5595.7	31259.5	110897	38550.8
3862720000	4550.22	7692.26	7976.02	4118.09	7507.36	18775.5	5490.68	8096.67	11423.3	8967.55	7906.76	9724.12	6578.19	5934.09	31153.6	111592	38704.1
3864650000	4929.93	6566.82	9041.16	4493.19	8132.24	19219	5905.11	8431.77	11955.6	9379.97	7860.47	10651.7	7596.16	6268.4	31061.6	112281	38855
3866580000	4162.04	9202.47	7826.4	4002	6579.08	18966.4	5338.83	7340.2	10569	8715.67	8061.52	9972.89	6386.49	5667.24	30983.7	112972	39003
3868500000	4655.18	7806.85	7130.94	4330.44	7643.65	19203.2	5588.64	8069.78	11511.9	9031.99	8012.37	9487.43	6758.4	5936.93	30918.7	113673	39147.6
3870430000	5006.07	6203.52	9292.31	4770.88	8570.06	19565.5	5911.67	8774.55	12507.7	9516.73	7998.76	11005.3	7884.99	6518.6	30863.8	114394	39288.2
3872360000	4714.22	7236.3	8570.67	4540.81	7995.03	19269.9	5305.29	8565.76	12104.7	9174.13	8067.08	10458	7075.22	6256.16	30816	115133	39425
3874290000	4828.09	6105.32	9408.41	4595.59	8304.9	19683.6	5059.58	8784.47	12676.2	9474.6	7973.19	10901.8	7833.49	6324.46	30772.7	115886	39558.4
3876220000	3887.01	8464.25	8640.47	4054.94	6812.77	19255.1	4570.78	7679.29	11274.1	8807.72	8122.83	10463.2	6708.6	5696.65	30731.7	116646	39689.9
3878150000	3676.06	8981.3	7044.66	4049.44	6646.54	18911	4602.77	7563.11	11000.7	8573.17	8255.24	9493.4	5969.95	5589.94	30690.6	117415	39821.9
3880080000	4186.17	6604.12	8234.64	4722.58	8147.78	19399.8	5251.25	8561.54	12244	9319.78	8215.94	10303.4	7330.3	6186.39	30646.2	118199	39956.7
3882000000	3684.38	8186.62	8396.52	4344.01	7334.75	19369.2	5049.51	8031.68	11444.1	9089.7	8415.75	10445.8	6870.29	6018.24	30594.8	119013	40095.2
3883930000	4071.12	7924.14	7688	4179.47	7608.39	19448.2	4997.06	8312.9	11695.2	9111.23	8542.49	9948.95	6721.86	6200.73	30532.9	119871	40236.6
3885860000	4577.35	5678.24	9633.66	4624.43	8612.91	20016.8	5196.31	8923.17	12790	9740.79	8484.97	10986.1	8079.52	6699.01	30458.7	120782	40378.7
3887790000	3615.27	8348.48	8689.54	4187.84	7059.45	19507.5	4382	7819.14	11327.1	8895.02	8636.9	10281.4	6760.9	5959.85	30373	121738	40519.2
3889720000	3774.33	8039.37	7659.84	4138.42	7319.23	19344	4047.05	8123.04	11600.5	8879.4	8562.99	9684.73	6545.63	6049.47	30279.8	122722	40657.5
3891650000	4457.23	6176.11	9176.67	4607.95	8241.29	19838.2	4316.49	9047.49	12933.5	9801.92	8351.54	10858.1	7842.74	6681.32	30185.4	123711	40795.7
3893570000	3957.08	7339.06	9279.42	4468.69	7514.45	19778.8	4161.06	8558.47	12337.4	9471.24	8543.6	11039.5	7535.73	6381.28	30096.2	124682	40938
3895500000	3130.32	9260.12	8026.23	4090.46	6513.42	19401.2	3762.37	7695.95	11101.5	8710.59	8736.01	10109.3	6354.57	5727.87	30017.4	125629	41089.2
3897430000	2883.59	9549.23	7224.59	4184.68	6537.1	19365.8	3841.66	7638.09	10992.5	8701.9	8783.14	9455.27	6008.04	5582.36	29951.1	126556	41252.1
3899360000	3177.74	8239.54	7815.21	4526.38	7374.49	19632.3	4524.18	8161.16	11711.5	9330.08	8809.8	9774.33	6680.53	5920.25	29896.6	127477	41426
3901290000	3360.74	7752.45	8055.43	4469.94	7673.38	19792.9	4842.06	8425.44	12129.7	9635.52	8752.9	9921.54	6955.68	6224.34	29851.6	128407	41606.2
3903220000	4022.99	6364.06	9011.3	4809.78	8608.48	20308.6	4872.64	9245.72	13358.5	10163.9	8609.63	10513.2	7920.34	6870.22	29813	129358	41786.7
3905150000	4107.76	5957.68	10004.6	4877.54	8809.13	20502.5	4398.57	9360.64	13677.1	10092.4	8584.48	11253.5	8511.6	7085.23	29778.8	130332	41961.8
3907070000	3403.28	7206.41	9205.49	4589.18	7942.87	20074.1	3812.78	8669.55	12689	9360.35	8740.07	10887.6	7846.5	6602.81	29748.3	131326	42129.7
3909000000	3158.64	7833.02	8540.08	4461.8	7417.3	19791.5	3526.63	8327.11	12138.8	8979.78	8904.61	10456.7	7265.56	6277.01	29720.7	132336	42292.2
3910930000	3100.34	7913.69	8521.44	4402.11	7203.33	19817.5	3441.75	8296.83	12104.4	8932.84	8917.53	10388.6	7082.89	6169.23	29695	133359	42454.5
3912860000	2824.79	8778.96	8438.17	4147.49	6804.76	19898.2	3396.43	7985.09	11685.2	8822.37	9019.28	10309.9	6833.51	6042.93	29669	134395	42621.3
3914790000	2890.12	8948.16	8057.22	4205.41	6819.66	20104.9	3372.75	8046.91	11663	8951.66	8944.29	10023.5	6797.32	6152.78	29639.4	135443	42794.6
3916720000	3207.24	7791.39	8618.35	4603.32	7412.19	20453.8	3507.15	8614.13	12480.2	9596.84	8644.54	10380.1	7407.98	6462.77	29603.8	136498	42973.2
3918650000	3119.81	7652.21	8923.64	4732.2	7599.09	20403.8	3547.84	8722.74	12854.3	9687.67	8750.46	10612.6	7541.89	6491.8	29561.7	137547	43152.7
3920570000	2822.97	8252.46	8698.54	4688.67	7438.9	20077	3446.02	8390.26	12487.6	9245.62	9076.66	10425.5	7231.98	6272.06	29515.3	138579	43329.6
3922500000	2728.42	8571.73	8260.65	4643.98	7414.23	19800.1	3246.43	8438.23	12188.9	9037.07	9124.83	10192.4	6999.1	6167.17	29469.4	139586	43502.7
3924430000	2921.55	7625.1	8813.05	4730.82	7840.86	20077.3	3166.25	8917.78	12706	9484	9026.59	10703	7557.06	6435.84	29429.9	140572	43674.8
3926360000	2436.16	8268.5	8767.84	4627.03	7488.39	19964.5	3085.87	8646.29	12314.2	9407.23	9236.96	10685.3	7296.39	6333.29	29401.7	141552	43850.9
3928290000	2070.61	8981.05	8022.26	4461.42	7100.55	19887	3043.83	8376.74	11834.5	9121.06	9298.74	10139.8	6845.09	6194.51	29387	142547	44036.5
3930220000	2443.66	8525.46	8036.36	4562.93	7220.19	20237.6	3057.65	8627.41	12175	9406.79	9173.39	10295.1	7187.47	6442.31	29384.9	143573	44233.6
3932140000	2947.38	7521.88	8869.54	4859.53	7694.01	20590.5	3030.29	8906.15	12842.7	9777.61	9168.63	10923	7865.21	6681.77	29392.5	144637	44440.6
3934070000	2749.24	7813.42	9057.76	4681.24	7445.05	20640.2	2717.04	8771.14	12741.9	9553.26	9152.06	10982.7	7815.97	6526.05	29406	145730	44651.3
3936000000	2479.86	8217.42	8518.52	4412.1	7127.37	20474.9	2480.13	8632.95	12440.1	9287.32	9169.15	10639.9	7440.95	6384.4	29422.3	146834	44859
3937930000	2248.09	8624.97	8459.75	4286.19	7040.75	20221.7	2441.03	8380.36	12193.6	9142.97	9293.39	10555.1	7282.49	6311.99	29439.6	147928	45059.1
3939860000	1960.47	9144.59	8175.57	4359.31	7030.2	19967	2426.54	8267.03	11922.4	8977.85	9520.22	10218.8	7071.78	6339.13	29457.4	149002	45250
3941790000	2219.83	8365.53	8418.11	4660.81	7580.62	20131	2531.87	8773.09	12440	9301.69	9519.19	10349.1	7372.72	6580.95	29475.3	150057	45432.6
3943720000	2301.48	8384.63	8845.17	4715.13	7469.15	20284.6	2473.36	8874.08	12532.3	9484.85	9484.86	10834.3	7550.69	6465.95	29492.9	151107	45610.2
3945640000	2095.47	9048.31	8373.35	4520.98	6987.71	20314.2	2277.16	8666.15	12185.6	9292.31	9512.17	10584.3	7237.56	6163.82	29509.1	152164	45784.9
3947570000	2232.65	8492.95	8481.01	4626.04	7252.06	20640.1	2290.78	8921.19	12565.7	9459.49	9442.23	10533.2	7426.25	6293.25	29523.8	153234	45957.6
3949500000	2289.28	8019.45	8889.15	4803.82	7419.87	20775.9	2295.84	8996.1	12896	9642.39	9421.68	10802	7676.08	6460.27	29538.2	154306	46129.2
3951430000	2127.23	8197.58	8781.58	4756.27	7384.88	20647.8	2154.94	8729.32	12822	9534.22	9527.1	10707.8	7661.51	6478.02	29555.2	155364	46302.6
3953360000	1788.95	8532.38	8584.47	4612.13	7365.03	20608.3	1965.75	8619.94	12673	9449.14	9599.76	10492.8	7521.26	6512.65	29579	156385	46484.5
3955290000	1760.87	8590.5	8573.92	4553.38	7273.7	20679.9	1786.11	8679.19	12710.2	9507.92	9558.66	10569	7392.23	6547.37	29612.8	157357	46684.1
3957210000	1866.56	8615.88	8555.98	4694.52	7072.04	20762.8	1601.59	8769.76	12652	9506.72	9566.17	10669.7	7377.51	6504.85	29657.8	158283	46911.3
3959140000	1730.77	8696.09	8543.94	4815.53	6999.53	20775.1	1639.1	8833.95	12592.5	9436.25	9649.2	10635	7403.46	6425.79	29712	159173	47171.7
3961070000	1519.2	8493.35	8721.86	4857.03	7238.69	20783.9	1796.27	8959.13	12745.8	9456.26	9722.59	10670.7	7587.26	6470.03	29770.6	160040	47462.4
3963000000	1414.63	8417.98	8794.34	4794.77	7360.27	20777.5	1838.8	8949.44	12788.1	9466.6	9805.25	10716.8	7617.04	6535.55	29827.6	160888	47771.8
3964930000	1493.83	8626.52	8507.27	4713.5	7285.83	20796.9	1694.06	8791.66	12666	9477.93	9883.27	10760.8	7486.94	6452.55	29878.7	161707	48082.4
3966860000	1534.16	8734.84	8473.08	4533.43	7312.54	20852.6	1507.01	8792.97	12716.7	9472.11	9854.21	10694.4	7490.1	6366.15	29922.2	162478	48376
3968790000	1562.52	8877.6	8602.38	4471.54	7312.9	20881.6	1374.85	8864	12813	9544.6	9847.39	10548	7518.89	6392.97	29959.8	163185	48640.6
3970710000	1419.38	8830.11	8652.73	4581.18	7247.52	20916.2	1329.34	8891.05	12834.9	9639.34	9879.11	10483.9	7550.42	6469.54	29995.4	163820	48875.7
3972640000	1241.41	8658.98	8689.63	4826.79	7134.47	21064.6	1225.46	8939.08	12847	9675.53	9826.57	10505.4	7439.38	6506.1	30032.8	164392	49090.4
3974570000	1259.49	8693.52	8678.65	4946.37	7122.75	21181.3	1208.76	9048.33	13053.3	9737.91	9887.62	10581.6	7584.48	6591.08	30074.4	164917	49300.6
3976500000	1090.18	8815.94	8711.82	4841.8	7201.36	21099.9	1129.92	8955.24	13219.8	9698.62	10042.5	10668	7794.82	6664.02	30120.2	165412	49521.3
3978430000	950.728	8898.9	8749.34	4761.54	7250.39	21038	997.027	8884.95	13189.2	9599.78	10116.9	10654.1	7702.92	6669.55	30168.5	165883	49763.2
3980360000	1138.56	9016.1	8778.85	4729.82	7218.42	21151.8	983.609	8911.05	13178.7	9703.51	10125.2	10559.4	7668.23	6633.11	30217.5	166325	50029.7
3982280000	1167.99	8955.46	8738.95	4699.14	7296.76	21096.3	944.76	8903.82	13064.6	9717.66	10200.9	10592.8	7812.57	6600.45	30266	166721	50317.7
3984210000	938.341	8812.02	8554.1	4643.53	7356.59	20992.4	948.364	8859.65	12908.1	9592.19	10308.9	10574.5	7851.41	6666.58	30314.4	167056	50620.4
3986140000	713.579	8904.02	8470.67	4728.98	7343.16	21057.5	896.111	8887.4	12937.7	9584.64	10345.5	10535.3	7747.59	6685.53	30364.5	167324	50929.8
3988070000	627.145	9027.63	8377.98	4832.79	7369.03	21105	785.656	8951.62	13040.1	9725.31	10335	10493.4	7683.4	6604.93	30417.4	167538	51238.4
3990000000	719.026	8884.24	8528.2	4833.17	7267.05	21256.2	657.65	9001.58	13106.7	9690.72	10295.1	10593.4	7768.65	6599.61	30474	167712	51539.4
3991930000	676.155	8997.72	8699.7	4783.45	7230.84	21408.7	362.251	8905.58	13072.5	9567.5	10318	10706.2	7835.63	6621.92	30534.2	167860	51826.4
3993860000	568.919	9037.58	8710.3	4822.7	7453.75	21512.2	288.293	8873.57	13193	9728.46	10408.1	10668.8	7930.78	6548.46	30597.8	167970	52094.2
3995780000	415.947	9068.1	8749.02	4967.51	7590.05	21391.5	441.307	8975.66	13329	9935.75	10534.7	10458.9	7880.46	6469.71	30665.5	168013	52340
3997710000	286.046	9151.06	8747.85	4890.43	7350.2	21310.8	376.804	9021.31	13285.9	9997.81	10575	10420.5	7682.13	6535.54	30739.3	167941	52565.7
3999640000	277.951	9195.06	8733.26	4730.86	7247.22	21394.5	243.269	9135.98	13272.6	9952.73	10592	10561.1	7623.1	6676.01	30821.7	167710	52778.4
4001570000	202.335	9218.38	8786.51	4826.49	7470.38	21445.6	308.886	9169.82	13402.9	9743.16	10638.3	0	0	0	30914.1	167306	52989.7

## Sheet: KBr
X	CA220423	CA220424	CA220427	CA220429	CA220431	CA220432	CA220434	CA220437	CA220438	CA220439	CA220440	CA240071	CA240072
	1	2	5	7	9	10	12	15	16	17	18	19	20
Wavenumber	185 200:7	185 2:1	185 73:2	185 128:2 Lip	185 246:10	185 248:7	185 305:1	183 54:1	95 25:3a	47 72:1		2006608	2006.606b
cm-1	Fadrus site	Fadrus site	Fadrus site	Fadrus site	Fadrus site	Fadrus site	Fadrus site	Ashkeit site	Ashkeit site	Debeira site	33 1:5	Buhen site	Buhen site
411246000	67473.7	124484	144594	165736	161473	157670	188699	101516	115890	263548	208885	--	--
411728000	68789.4	123851	145178	167617	163120	157189	190195	100998	116555	266026	214812	--	--
412210000	69726.9	123178	145424	169126	164170	156483	191232	100427	116930	268297	220578	--	--
412692000	70370	122565	145410	170631	164947	155876	192189	99890.9	117121	270516	226149	--	--
413174000	70892.3	122099	145253	172527	165843	155683	193536	99458.2	117290	272932	231629	--	--
413656000	71433	121831	145022	174980	167028	156015	195504	99120.1	117540	275697	237165	--	--
414138000	72003.4	121755	144686	177828	168348	156719	197944	98785.6	117838	278736	242817	--	--
414620000	72474.6	121821	144130	180655	169408	157422	200379	98311.5	118029	281735	248484	337733	--
415103000	72659.1	121970	143239	183034	169822	157722	202290	97576.5	117932	284286	253940	337784	--
415585000	72437.9	122178	141993	184785	169485	157388	203432	96543.5	117470	286110	258981	337618	--
416067000	71854.5	122505	140556	186090	168708	156472	204011	95303.2	116760	287202	263566	337286	--
416549000	71162.4	123106	139296	187484	168177	155343	204689	94071.8	116142	287918	267949	337090	--
417031000	70767.1	124209	138731	189642	168728	154574	206357	93145.4	116111	288875	272670	337513	--
417513000	71148.5	126044	139442	193148	171084	154831	209852	92863.7	117218	290822	278447	339097	--
417995000	72610.6	128670	141766	198070	175353	156541	215415	93447.6	119775	294264	285814	342098	--
418477000	75033.2	131795	145466	203708	180714	159580	222299	94833.1	123563	299102	294666	346152	184617
418959000	77751.3	134729	149557	208714	185530	163132	228812	96570.5	127695	304477	304010	350172	189423
419442000	79911.6	136727	152792	211972	188423	166140	233371	98036.4	131080	309240	312402	352974	193001
419924000	80995.9	137407	154412	213321	189193	167986	235525	98798.6	133077	312706	318851	354055	194759
420406000	81038.9	136890	154448	213477	188752	168743	235996	98792.2	133752	314968	323319	353769	194986
420888000	80444.3	135598	153452	213333	188244	168891	235863	98240.1	133612	316599	326493	352866	194379
421370000	79668.7	133994	152056	213482	188416	168918	235886	97445	133204	318191	329243	352001	193556
421852000	79051.9	132454	150741	214114	189430	169109	236295	96676.8	132914	320098	332259	351527	192844
422334000	78743.9	131194	149730	215114	190935	169506	236884	96105.2	132882	322360	335844	351454	192274
422816000	78758.3	130290	149048	216276	192318	169986	237270	95813.8	133086	324809	339954	351571	191718
423299000	79035.6	129702	148595	217500	193009	170391	237194	95816.2	133424	327230	344304	351593	191047
423781000	79528.8	129306	148256	218886	192807	170646	236724	96079.2	133821	329539	348587	351350	190266
424263000	80241.5	128953	147982	220672	191975	170806	236243	96546.7	134281	331849	352627	350874	189537
424745000	81220	128517	147822	223050	191117	171014	236227	97159.2	134876	334397	356447	350375	189095
425227000	82492.9	127938	147878	225982	190811	171386	236926	97859.4	135662	337358	360176	350098	189097
425709000	84011.1	127213	148233	229139	191397	171927	238232	98581.6	136624	340712	363901	350195	189531
426191000	85623.2	126388	148890	232007	192838	172516	239711	99250.4	137644	344200	367547	350645	190209
426673000	87136.4	125532	149768	234150	194814	172982	240878	99799.4	138562	347460	370902	351295	190883
427155000	88377.9	124726	150735	235372	196892	173195	241429	100183	139252	350182	373721	351962	191365
427638000	89283	124052	151683	235838	198718	173159	241432	100400	139695	352295	375895	352559	191637
428120000	89919.6	123574	152579	235930	200135	173000	241262	100499	140002	353986	377537	353133	191846
428602000	90445.5	123342	153458	236078	201136	172914	241414	100557	140356	355612	378951	353841	192219
429084000	91023.6	123372	154396	236518	201802	173060	242230	100651	140930	357501	380498	354834	192928
429566000	91736.6	123640	155445	237209	202212	173476	243734	100830	141792	359786	382422	356158	193984
430048000	92552.2	124079	156588	237887	202440	174078	245641	101101	142881	362356	384765	357692	195218
430530000	93343.8	124590	157736	238258	202589	174704	247511	101435	144037	364920	387357	359191	196357
431012000	93976.1	125081	158772	238211	202828	175220	249022	101786	145090	367193	389953	360408	197166
431495000	94376	125480	159599	237908	203389	175596	250115	102120	145942	369049	392373	361201	197560
431977000	94583.8	125773	160194	237709	204456	175923	251018	102429	146619	370604	394633	361619	197642
432459000	94718.2	125992	160605	237952	206036	176348	252050	102731	147235	372121	396918	361850	197627
432941000	94916.9	126202	160910	238783	207887	176987	253424	103056	147928	373867	399479	362131	197731
433423000	95254.1	126473	161173	240059	209564	177849	255089	103424	148777	375957	402471	362622	198062
433905000	95717.1	126856	161407	241442	210604	178838	256773	103844	149775	378316	405874	363350	198594
434387000	96223.7	127382	161586	242573	210736	179804	258131	104318	150849	380750	409497	364238	199226
434869000	96685.2	128060	161679	243303	210113	180638	258986	104856	151922	383102	413106	365172	199876
435351000	97068.6	128881	161685	243781	209296	181340	259456	105481	152966	385372	416559	366093	200556
435834000	97420.1	129822	161655	244386	209088	182019	259923	106225	154024	387750	419904	367037	201385
436316000	97830.1	130843	161666	245482	210099	182811	260794	107107	155172	390488	423335	368090	202502
436798000	98369.7	131881	161774	247196	212459	183786	262262	108101	156447	393733	427055	369309	203960
437280000	99026.6	132853	161973	249326	215687	184874	264171	109130	157799	397392	431126	370647	205654
437762000	99698.6	133677	162193	251453	218911	185900	266098	110081	159099	401154	435386	371948	207359
438244000	100238	134300	162336	253159	221210	186667	267576	110846	160193	404625	439525	373025	208824
438726000	100529	134719	162337	254246	222034	187071	268350	111361	160990	407546	443248	373765	209901
439208000	100556	134988	162216	254842	221469	187165	268513	111635	161519	409943	446466	374214	210629
439691000	100412	135205	162080	255311	220169	187144	268444	111752	161923	412135	449357	374578	211201
440173000	100262	135483	162095	256061	219111	187266	268611	111840	162404	414603	452320	375152	211882
440655000	100260	135910	162411	257313	219149	187726	269309	112027	163125	417749	455772	376175	212862
441137000	100498	136526	163103	259006	220782	188583	270533	112404	164148	421752	459992	377736	214170
441619000	100955	137315	164121	260803	223924	189729	271952	112998	165395	426460	464947	379702	215643
442101000	101528	138224	165311	262310	227992	190951	273122	113775	166698	431501	470326	381778	217018
442583000	102088	139191	166464	263297	232095	192040	273725	114658	167875	436459	475664	383629	218058
443065000	102570	140187	167423	263881	235454	192910	273799	115573	168840	441134	480616	385057	218706
443547000	103003	141218	168144	264444	237727	193624	273702	116482	169632	445617	485127	386087	219101
444030000	103489	142310	168691	265430	239034	194336	273926	117381	170381	450202	489424	386915	219495
444512000	104135	143475	169182	267081	239826	195171	274788	118287	171216	455157	493844	387769	220106
444994000	104989	144690	169710	269322	240608	196144	276286	119211	172194	460534	498612	388773	221002
445476000	106020	145901	170309	271817	241812	197153	278122	120149	173287	466127	503725	389898	222097
445958000	107143	147050	170951	274158	243679	198036	279896	121082	174410	471581	508962	390995	223223
446440000	108278	148112	171584	276093	246276	198680	281351	121990	175491	476610	514037	391908	224241
446922000	109393	149109	172172	277618	249517	199081	282504	122861	176518	481156	518764	392558	225124
447404000	110520	150104	172728	278954	253180	199353	283627	123694	177537	485434	523188	393006	225965
447886000	111719	151156	173294	280362	256929	199654	285049	124487	178612	489781	527533	393394	226896
448369000	113029	152289	173914	281965	260328	200108	286954	125222	179759	494468	532071	393864	227994
448851000	114420	153469	174606	283653	262977	200736	289243	125864	180916	499508	536940	394470	229210
449333000	115802	154637	175354	285167	264663	201464	291608	126381	181965	504674	542068	395159	230396
449815000	117066	155746	176137	286257	265491	202192	293694	126766	182792	509627	547231	395832	231377
450297000	118153	156816	176970	286886	265939	202875	295346	127062	183370	514161	552215	396432	232075
450779000	119085	157945	177920	287296	266738	203563	296701	127359	183785	518344	556964	397011	232556
451261000	119960	159281	179097	287938	268656	204381	298144	127774	184223	522523	561638	397727	233011
451743000	120880	160937	180593	289223	272113	205438	300066	128386	184861	527116	566508	398750	233636
452226000	121874	162913	182409	291317	276957	206727	302625	129198	185775	532352	571764	400148	234518
452708000	122844	165049	184412	294001	282370	208077	305590	130108	186873	538064	577319	401784	235542
453190000	123600	167078	186369	296786	287221	209214	308434	130957	187932	543724	582782	403352	236448
453672000	123941	168729	188038	299151	290503	209894	310592	131591	188708	548677	587603	404495	236956
454154000	123777	169859	189286	300832	291842	210045	311773	131948	189073	552490	591356	404987	236942
454636000	123190	170521	190159	301950	291663	209831	312121	132094	189093	555206	593992	404853	236520
455118000	122427	170951	190866	302922	291011	209615	312138	132211	189014	557309	595869	404368	236012
455600000	121832	171483	191704	304248	291136	209840	312463	132548	189173	559516	597629	403958	235836
456082000	121711	172398	192910	306233	292966	210844	313541	133312	189842	562404	599877	404014	236317
456565000	122251	173823	194554	308834	296807	212735	315445	134610	191133	566159	602948	404753	237570
457047000	123409	175622	196421	311604	302063	215267	317764	136356	192894	570398	606674	406071	239382
457529000	124939	177437	198080	313938	307469	217926	319820	138291	194770	574358	610452	407577	241310
458011000	126475	178822	199020	315380	311561	220098	321000	140059	196343	577267	613527	408752	242852
458493000	127735	179482	198922	315947	313499	221394	321161	141373	197361	578833	615462	409253	243739
458975000	128642	179408	197790	316048	313430	221796	320639	142139	197840	579332	616363	409080	244028
459457000	129295	178829	195880	316229	312224	221567	319986	142438	197993	579350	616751	408500	243988
459939000	129871	178064	193537	316840	310912	221060	319614	142447	198069	579364	617217	407866	243891
460422000	130498	177365	191047	317912	310196	220536	319604	142335	198222	579497	618106	407430	243866
460904000	131217	176877	188601	319221	310363	220127	319758	142227	198482	579541	619447	407297	243880
461386000	131984	176618	186294	320472	311266	219850	319762	142180	198772	579136	620995	407423	243794
461868000	132723	176526	184167	321493	312527	219668	319411	142203	198986	578046	622432	407696	243483
462350000	133383	176525	182268	322331	313683	219554	318731	142283	199055	576322	623544	408012	242919
462832000	133969	176575	180667	323219	314375	219509	317977	142405	198984	574304	624344	408332	242198
463314000	134528	176684	179449	324393	314410	219537	317450	142554	198823	572417	625021	408668	241484
463796000	135104	176876	178689	325930	313736	219605	317328	142707	198624	570947	625777	409024	240914
464278000	135692	177152	178416	327657	312411	219617	317543	142834	198388	569859	626662	409347	240518
464761000	136232	177466	178607	329232	310586	219449	317837	142897	198066	568848	627509	409522	240225
465243000	136636	177720	179198	330283	308526	218994	317911	142866	197596	567498	628006	409396	239907
465725000	136846	177813	180118	330614	306584	218243	317634	142735	196954	565555	627881	408875	239479
466207000	136871	177677	181314	330272	305133	217306	317116	142534	196190	563053	627048	407972	238948
466689000	136793	177307	182749	329497	304435	216387	316667	142317	195419	560308	625673	406823	238409
467171000	136714	176758	184389	328542	304463	215680	316580	142128	194753	557705	624062	405614	237974
467653000	136696	176107	186166	327517	304836	215282	316941	141979	194240	555477	622484	404498	237686
468135000	136714	175418	187951	326314	304891	215130	317526	141836	193823	553553	621002	403519	237464
468618000	136669	174706	189584	324706	303995	215047	317916	141634	193376	551614	619442	402602	237139
469100000	136439	173954	190917	322510	301813	214825	317698	141322	192771	549272	617490	401621	236539
469582000	135958	173147	191875	319756	298533	214345	316706	140895	191964	546319	614883	400500	235589
470064000	135268	172295	192496	316704	294796	213634	315113	140412	191035	542849	611574	399278	234364
470546000	134505	171448	192922	313759	291503	212849	313352	139984	190165	539220	607761	398114	233068
471028000	133841	170670	193349	311276	289439	212190	311896	139728	189556	535864	603791	397211	231935
471510000	133384	169990	193919	309359	288913	211778	310988	139704	189321	533029	599958	396690	231097
471992000	133105	169356	194662	307800	289598	211578	310497	139875	189415	530636	596356	396499	230520
472474000	132819	168631	195443	306154	290578	211383	309944	140099	189620	528281	592809	396374	229992
472957000	132285	167653	196030	304024	290815	210940	308785	140194	189668	525491	589005	395977	229261
473439000	131302	166307	196188	301255	289565	210064	306671	140008	189348	521958	584662	395028	228166
473921000	129826	164602	195801	298030	286785	208760	303668	139496	188629	517734	579728	393472	226751
474403000	127976	162666	194910	294702	283022	207192	300148	138722	187637	513153	574385	391466	225214
474885000	125962	160698	193671	291599	279112	205599	296570	137817	186578	508625	568946	389290	223806
475367000	123986	158883	192278	288834	275766	204166	293242	136916	185616	504409	563678	387198	222696
475849000	122165	157324	190884	286286	273328	202962	290210	136105	184802	500513	558687	385313	221893
476331000	120526	156027	189588	283692	271773	201938	287316	135413	184076	496739	553916	383621	221262
476814000	119016	154902	188420	280805	270762	200974	284334	134820	183310	492825	549195	382003	220589
477296000	117565	153821	187364	277542	269855	199958	281135	134285	182390	488618	544364	380326	219692
477778000	116137	152674	186393	274024	268659	198844	277775	133777	181276	484165	539357	378519	218494
478260000	114752	151429	185483	270496	266983	197671	274464	133293	180026	479684	534229	376621	217052
478742000	113470	150128	184614	267171	264829	196519	271427	132850	178748	475419	529095	374738	215494
479224000	112348	148855	183750	264119	262320	195457	268780	132464	177546	471508	524040	372986	213952
479706000	111402	147676	182838	261231	259610	194486	266453	132129	176459	467880	519047	371412	212481
480188000	110595	146601	181811	258313	256843	193542	264242	131809	175455	464312	514006	369979	211051
480670000	109858	145571	180616	255216	254163	192535	261927	131457	174465	460536	508769	368594	209591
481153000	109135	144494	179254	251960	251712	191406	259417	131038	173436	456410	503263	367172	208050
481635000	108423	143293	177788	248752	249615	190169	256805	130550	172375	451986	497542	365692	206446
482117000	107776	141953	176350	245911	247931	188911	254336	130036	171352	447497	491792	364219	204870
482599000	107281	140536	175080	243694	246575	187744	252253	129556	170458	443210	486234	362861	203433
483081000	107009	139156	174090	242191	245303	186752	250678	129166	169755	439313	481043	361708	202207
483563000	106965	137935	173417	241261	243747	185941	249524	128881	169227	435803	476254	360766	201182
484045000	107078	136940	173013	240611	241590	185242	248549	128669	168782	432509	471754	359940	200270
484527000	107216	136164	172770	239920	238714	184544	247466	128457	168286	429192	467340	359063	199349
485010000	107245	135528	172574	238985	235314	183759	246102	128170	167628	425680	462826	357978	198335
485492000	107089	134932	172355	237790	231824	182865	244475	127764	166778	421970	458144	356620	197226
485974000	106745	134296	172106	236450	228761	181906	242760	127240	165786	418212	453362	355035	196091
486456000	106266	133592	171861	235090	226489	180952	241157	126640	164748	414612	448642	353349	195015
486938000	105715	132843	171654	233739	225054	180045	239765	126013	163742	411308	444140	351696	194034
487420000	105128	132091	171489	232308	224178	179174	238530	125397	162795	408317	439953	350163	193108
487902000	104497	131370	171331	230645	223373	178282	237282	124804	161876	405535	436082	348758	192130
488384000	103790	130684	171130	228650	222174	177305	235852	124224	160930	402817	432457	347440	190995
488866000	102984	130017	170864	226365	220302	176222	234173	123638	159918	400060	428997	346160	189647
489349000	102098	129354	170569	223998	217816	175083	232342	123042	158857	397273	425667	344920	188136
489831000	101200	128706	170344	221830	215045	173990	230568	122451	157809	394560	422498	343777	186592
490313000	100385	128117	170324	220121	212466	173061	229076	121897	156860	392072	419568	342832	185181
490795000	99730.7	127653	170613	218980	210474	172363	227974	121409	156067	389911	416946	342170	184028
491277000	99262.1	127363	171235	218332	209220	171878	227200	120998	155421	388080	414636	341802	183160
491759000	98942.2	127251	172100	217959	208590	171497	226537	120650	154848	386492	412560	341647	182504
492241000	98691.1	127251	173031	217626	208264	171074	225742	120330	154246	385029	410577	341553	181934
492723000	98434.8	127255	173831	217200	207883	170491	224671	120006	153540	383623	408558	341366	181338
493205000	98136.2	127141	174344	216695	207174	169707	223349	119657	152716	382299	406428	340989	180664
493688000	97814.6	126837	174522	216235	206061	168777	221946	119291	151836	381158	404213	340424	179942
494170000	97523.8	126345	174419	215946	204636	167807	220660	118927	150993	380308	402007	339749	179240
494652000	97315.1	125742	174147	215867	203092	166916	219618	118589	150274	379785	399930	339074	178614
495134000	97199.4	125145	173814	215911	201630	166177	218803	118279	149713	379518	398062	338477	178066
495616000	97138.8	124663	173479	215904	200403	165603	218080	117981	149287	379351	396420	337973	177541
496098000	97060.2	124367	173136	215669	199518	165162	217279	117659	148937	379099	394963	337520	176955
496580000	96894.7	124265	172734	215128	199023	164804	216308	117282	148606	378647	393627	337055	176246
497062000	96609.9	124306	172211	214327	198909	164488	215197	116832	148271	377998	392366	336532	175404
497545000	96222.3	124414	171525	213410	199102	164198	214088	116315	147952	377262	391172	335953	174477
498027000	95784.2	124522	170678	212518	199465	163941	213138	115760	147694	376588	390068	335356	173538
498509000	95356	124597	169707	211721	199807	163732	212436	115204	147539	376088	389087	334797	172648
498991000	94981.3	124648	168675	210995	199935	163594	211962	114686	147509	375787	388237	334316	171836
499473000	94679.6	124718	167644	210266	199742	163550	211616	114244	147598	375625	387496	333920	171096
499955000	94465.5	124866	166684	209493	199262	163634	211295	113925	147797	375509	386823	333594	170418
500437000	94375	125144	165869	208748	198700	163891	210982	113792	148116	375374	386195	333313	169817
500919000	94475.7	125582	165274	208219	198350	164352	210781	113914	148590	375226	385621	333066	169341
501401000	94861.1	126173	164965	208151	198491	165004	210887	114357	149272	375134	385151	332854	169051
501884000	95606.4	126864	164973	208721	199210	165753	211460	115139	150187	375171	384839	332673	168972
502366000	96713.8	127577	165268	209922	200330	166441	212516	116211	151302	375354	384698	332497	169060
502848000	98082.8	128217	165744	211539	201448	166878	213865	117438	152508	375619	384670	332266	169186
503330000	99522.5	128704	166239	213227	202119	166931	215172	118623	153653	375855	384640	331911	169190
503812000	100824	129004	166585	214684	202093	166592	216111	119576	154610	375990	384491	331400	168958
504294000	101807	129132	166642	215742	201414	165991	216465	120136	155315	376054	384160	330766	168470
504776000	102386	129164	166333	216425	200425	165358	216218	120225	155798	376191	383687	330119	167815
505258000	102581	129199	165651	216875	199594	164928	215512	119846	156158	376598	383198	329608	167146
505741000	102486	129348	164641	217262	199372	164878	214568	119072	156518	377447	382874	329371	166623
506223000	102223	129688	163384	217670	199985	165244	213572	118022	156960	378777	382865	329468	166329
506705000	101890	130229	161966	218060	201355	165911	212607	116820	157496	380455	383224	329845	166239
507187000	101542	130914	160476	218299	203107	166634	211659	115586	158064	382201	383884	330336	166228
507669000	101189	131633	159002	218265	204734	167154	210677	114412	158578	383718	384688	330739	166144
508151000	100824	132273	157630	217936	205821	167310	209652	113356	158985	384822	385465	330903	165886
508633000	100453	132753	156450	217420	206181	167096	208662	112458	159304	385503	386100	330783	165449
509115000	100111	133061	155544	216906	205916	166652	207841	111736	159618	385916	386574	330454	164920
509597000	99846.6	133242	154968	216565	205303	166175	207308	111196	160030	386265	386948	330050	164421
510080000	99697.7	133371	154740	216479	204651	165837	207100	110828	160617	386700	387300	329699	164052
510562000	99662.8	133512	154818	216604	204152	165696	207133	110600	161377	387229	387664	329451	163831
511044000	99694.1	133688	155108	216817	203854	165701	207230	110458	162233	387730	388003	329266	163701
511526000	99710.5	133877	155482	216986	203687	165728	207200	110330	163061	388013	388221	329038	163557
512008000	99638.2	134027	155823	217072	203552	165660	206935	110149	163754	387943	388224	328668	163316
512490000	99440.1	134088	156052	217147	203388	165446	206452	109875	164267	387497	387970	328114	162951
512972000	99133.6	134040	156147	217363	203188	165116	205881	109500	164630	386780	387504	327425	162502
513454000	98776.4	133909	156138	217858	202977	164755	205377	109052	164920	385948	386932	326702	162044
513937000	98439.2	133755	156077	218687	202759	164450	205045	108584	165223	385132	386372	326060	161644
514419000	98178.2	133650	156011	219788	202490	164248	204894	108157	165591	384373	385900	325571	161328
514901000	98015.1	133647	155965	221025	202103	164144	204848	107821	166027	383621	385518	325234	161071
515383000	97944.1	133768	155940	222242	201548	164102	204803	107610	166499	382778	385158	324992	160827
515865000	97949.7	133992	155928	223350	200858	164090	204705	107537	166973	381777	384730	324764	160564
516347000	98027	134276	155926	224348	200147	164118	204586	107600	167441	380625	384173	324501	160293
516829000	98188	134572	155940	225292	199568	164230	204551	107780	167922	379407	383492	324198	160063
517311000	98452.2	134837	155982	226216	199222	164479	204702	108044	168445	378219	382748	323894	159929
517793000	98822.9	135052	156051	227062	199076	164880	205058	108353	169015	377101	382018	323625	159904
518276000	99269.4	135204	156117	227670	198952	165385	205526	108657	169589	375994	381340	323394	159940
518758000	99724.6	135282	156124	227844	198598	165886	205924	108904	170087	374759	380689	323151	159935
519240000	100110	135271	156004	227468	197824	166274	206088	109053	170430	373261	379986	322826	159789
519722000	100360	135150	155702	226572	196584	166474	205933	109078	170573	371430	379131	322360	159442
520204000	100447	134899	155191	225348	195010	166485	205500	108974	170535	369312	378062	321745	158908
520686000	100384	134516	154482	224056	193333	166367	204913	108757	170382	367032	376774	321030	158258
521168000	100210	134010	153611	222940	191782	166202	204308	108454	170196	364732	375311	320295	157580
521650000	99963	133407	152625	222118	190465	166050	203753	108094	170035	362496	373739	319610	156939
522132000	99664.5	132743	151563	221572	189341	165920	203228	107700	169914	360313	372099	319004	156351
522615000	99320.1	132057	150467	221203	188264	165786	202657	107298	169814	358103	370405	318468	155799
523097000	98936.1	131393	149384	220916	187078	165615	201977	106918	169714	355776	368642	317970	155268
523579000	98538.6	130792	148369	220703	185712	165410	201208	106596	169626	353299	366799	317496	154776
524061000	98186.2	130298	147494	220661	184230	165223	200470	106377	169608	350727	364888	317074	154395
524543000	97956.5	129944	146824	220943	182797	165138	199939	106302	169743	348184	362959	316763	154221
525025000	97914.7	129739	146392	221657	181590	165225	199758	106385	170100	345805	361071	316626	154325
525507000	98081.8	129658	146172	222783	180702	165494	199956	106605	170681	343658	359265	316679	154704
525989000	98411.1	129634	146078	224136	180072	165862	200403	106897	171401	341707	357525	316855	155249
526472000	98800.6	129580	145988	225440	179508	166189	200867	107172	172107	339821	355775	317019	155782
526954000	99132.2	129408	145786	226429	178787	166332	201108	107341	172641	337844	353904	317012	156117
527436000	99331.2	129072	145416	226984	177775	166230	201017	107356	172914	335690	351825	316739	156156
527918000	99391.7	128580	144902	227150	176488	165926	200644	107218	172934	333370	349516	316203	155914
528400000	99374.5	127991	144332	227080	175069	165550	200161	106974	172798	330992	347027	315508	155506
528882000	99366.2	127391	143815	226931	173697	165249	199757	106687	172626	328682	344456	314799	155075
529364000	99436.3	126862	143440	226776	172508	165124	199552	106414	172512	326532	341904	314212	154735
529846000	99601.1	126449	143241	226575	171531	165188	199542	106182	172481	324556	339436	313816	154522
530328000	99817.1	126150	143191	226218	170691	165367	199620	105988	172491	322689	337049	313596	154396
530811000	99999.3	125917	143220	225598	169862	165536	199642	105802	172465	320830	334687	313475	154271
531293000	100063	125678	143248	224699	168940	165581	199508	105593	172342	318902	332270	313360	154072
531775000	99964.5	125376	143228	223620	167897	165456	199215	105345	172114	316889	329740	313198	153774
532257000	99713.4	124980	143154	222543	166784	165187	198844	105068	171831	314837	327080	312993	153413
532739000	99360	124502	143054	221649	165687	164853	198498	104793	171571	312816	324319	312794	153056
533221000	98960.3	123975	142964	221028	164666	164528	198228	104553	171393	310867	321504	312649	152757
533703000	98550.7	123442	142905	220666	163727	164249	197994	104376	171314	308978	318672	312568	152530
534185000	98131.8	122928	142867	220464	162816	164002	197687	104266	171294	307084	315826	312509	152340
534668000	97680.8	122438	142823	220321	161875	163743	197195	104214	171278	305109	312941	312391	152137
535150000	97175	121962	142749	220186	160876	163438	196467	104198	171218	303008	309980	312141	151887
535632000	96617.3	121493	142641	220092	159856	163088	195555	104199	171115	300802	306923	311732	151600
536114000	96040.8	121032	142525	220109	158887	162734	194581	104204	171005	298562	303786	311198	151323
536596000	95498	120597	142441	220280	158035	162431	193680	104206	170946	296376	300616	310615	151114
537078000	95033.1	120210	142419	220553	157302	162207	192919	104197	170966	294291	297462	310060	150996
537560000	94660.6	119878	142456	220779	156613	162041	192267	104160	171052	292292	294353	309566	150940
538042000	94360.6	119589	142516	220750	155844	161868	191612	104075	171144	290303	291274	309114	150870
538524000	94093.9	119308	142542	220296	154886	161611	190833	103923	171172	288232	288174	308648	150707
539007000	93825.8	118990	142490	219364	153702	161223	189871	103699	171094	286021	284993	308116	150407
539489000	93544.8	118603	142344	218026	152348	160716	188759	103420	170919	283672	281680	307504	149993
539971000	93267.6	118137	142125	216443	150940	160153	187602	103116	170702	281247	278228	306846	149544
540453000	93022.5	117610	141875	214774	149586	159612	186513	102821	170503	278831	274670	306206	149151
540935000	92825	117057	141628	213109	148330	159150	185548	102560	170358	276486	271065	305644	148879
541417000	92659.4	116511	141389	211438	147123	158763	184675	102333	170245	274221	267466	305172	148730
541899000	92479.5	115989	141127	209690	145859	158397	183794	102119	170099	271992	263898	304755	148649
542381000	92224.4	115494	140792	207801	144433	157974	182797	101887	169843	269729	260355	304326	148555
542864000	91852.4	115013	140344	205786	142819	157439	181637	101615	169436	267386	256812	303830	148394
543346000	91360.3	114543	139777	203756	141088	156793	180353	101301	168894	264965	253248	303256	148166
543828000	90787.2	114095	139129	201878	139392	156096	179056	100970	168296	262520	249665	302647	147924
544310000	90191.6	113696	138461	200292	137874	155426	177859	100656	167732	260126	246094	302076	147736
544792000	89624.9	113380	137833	199053	136614	154851	176818	100396	167267	257843	242585	301604	147651
545274000	89103.9	113170	137277	198088	135581	154387	175896	100204	166908	255688	239177	301245	147657
545756000	88605.2	113058	136785	197245	134654	153997	174992	100072	166603	253631	235881	300952	147696
546238000	88077.4	113008	136318	196346	133678	153615	173987	99972.2	166270	251614	232670	300640	147683
546720000	87474.1	112967	135832	195272	132550	153186	172819	99873.9	165844	249590	229487	300232	147561
547203000	86780.4	112886	135309	193999	131263	152701	171514	99759.4	165316	247553	226286	299708	147332
547685000	86022	112742	134765	192576	129911	152199	170170	99629.9	164729	245533	223044	299112	147057
548167000	85252.7	112539	134242	191074	128626	151742	168898	99500.7	164160	243584	219785	298534	146821
548649000	84524.9	112304	133784	189517	127505	151376	167755	99386.9	163664	241745	216565	298058	146686
549131000	83871.3	112066	133409	187876	126568	151105	166722	99291.3	163262	240020	213449	297727	146661
549613000	83289.7	111840	133102	186083	125746	150879	165714	99198.3	162918	238373	210479	297518	146703
550095000	82755	111621	132819	184086	124930	150628	164641	99081.4	162577	236751	207655	297364	146742
550577000	82236.5	111386	132510	181899	124016	150289	163454	98915.2	162187	235111	204938	297184	146724
551059000	81720.5	111116	132147	179610	122964	149844	162184	98692.3	161739	233445	202270	296938	146644
551542000	81218.1	110806	131735	177346	121810	149322	160921	98427.1	161260	231783	199606	296641	146546
552024000	80757	110472	131311	175228	120637	148784	159762	98153.1	160797	230179	196932	296349	146498
552506000	80361.8	110147	130921	173314	119530	148282	158762	97905.7	160384	228674	194273	296126	146548
552988000	80036.2	109864	130598	171589	118539	147838	157900	97708.3	160016	227279	191670	295999	146703
553470000	79757	109642	130347	169996	117674	147437	157099	97563.2	159653	225968	189162	295946	146918
553952000	79483.5	109474	130152	168480	116917	147044	156275	97453.6	159240	224692	186760	295905	147130
554434000	79178	109339	129986	167035	116248	146631	155384	97352.9	158741	223407	184448	295808	147291
554916000	78819.9	109207	129835	165708	115662	146200	154455	97237	158162	222093	182186	295620	147391
555399000	78413.9	109059	129704	164570	115172	145785	153563	97096	157546	220765	179944	295356	147464
555881000	77981.5	108894	129618	163663	114781	145432	152792	96933.5	156953	219458	177716	295075	147561
556363000	77542.8	108723	129605	162966	114467	145177	152179	96760.9	156426	218211	175522	294844	147714
556845000	77100.9	108566	129675	162385	114175	145017	151692	96587.1	155970	217040	173399	294701	147916
557327000	76639.7	108435	129815	161788	113837	144917	151243	96413.6	155549	215935	171375	294640	148119
557809000	76133.4	108327	129993	161060	113400	144826	150736	96234.7	155110	214870	169452	294618	148266
558291000	75566.6	108233	130172	160155	112866	144705	150119	96043.6	154620	213818	167604	294586	148324
558773000	74948.5	108142	130333	159107	112286	144550	149412	95840.6	154079	212774	165784	294521	148310
559255000	74317	108051	130485	158011	111747	144391	148691	95636.6	153528	211750	163955	294440	148288
559738000	73722.7	107972	130656	156954	111316	144271	148041	95448.9	153020	210774	162105	294391	148332
560220000	73213.6	107922	130879	155982	111009	144221	147515	95296.3	152597	209864	160257	294424	148494
560702000	72815.6	107918	131175	155077	110780	144238	147098	95187.8	152264	209025	158452	294560	148778
561184000	72526.5	107963	131536	154176	110545	144288	146725	95118.9	151991	208239	156726	294778	149141
561666000	72325.1	108042	131927	153220	110228	144319	146319	95073.5	151732	207476	155091	295027	149517
562148000	72185.3	108129	132304	152196	109808	144296	145832	95028.8	151451	206714	153520	295251	149859
562630000	72092.9	108196	132632	151151	109338	144216	145275	94967.9	151142	205950	151968	295421	150164
563112000	72047.2	108228	132894	150170	108922	144111	144705	94880.8	150829	205198	150383	295549	150468
563595000	72054.5	108226	133096	149336	108664	144026	144188	94767.9	150545	204479	148740	295674	150828
564077000	72113.2	108204	133255	148682	108611	143995	143753	94633.9	150309	203802	147045	295832	151282
564559000	72203	108182	133389	148186	108736	144023	143381	94485.5	150108	203160	145333	296038	151826
565041000	72285.3	108174	133504	147784	108942	144088	143009	94327.8	149903	202522	143648	296268	152417
565523000	72318.1	108182	133601	147418	109122	144157	142574	94167.4	149651	201860	142017	296478	152999
566005000	72270.5	108199	133678	147063	109196	144212	142050	94015.3	149334	201157	140444	296632	153532
566487000	72139.8	108218	133747	146745	109157	144267	141465	93889.5	148968	200424	138913	296726	154018
566969000	71948.9	108236	133829	146514	109064	144356	140883	93810.4	148603	199694	137399	296797	154494
567451000	71736.8	108255	133952	146413	109005	144526	140374	93796.2	148292	199012	135890	296909	155010
567934000	71534.1	108284	134142	146434	109047	144799	139962	93852.5	148067	198408	134395	297113	155595
568416000	71348.3	108327	134405	146520	109197	145162	139616	93968.3	147911	197885	132933	297423	156235
568898000	71160.4	108381	134729	146576	109406	145570	139265	94115.3	147770	197417	131524	297803	156883
569380000	70938.2	108430	135090	146526	109593	145971	138838	94258.4	147577	196964	130168	298192	157484
569862000	70655.1	108458	135464	146347	109698	146330	138307	94366.1	147285	196493	128845	298532	158010
570344000	70305.3	108447	135831	146076	109702	146646	137699	94418.2	146886	195991	127516	298797	158479
570826000	69907.6	108394	136186	145783	109636	146946	137077	94410.7	146413	195466	126149	299006	158942
571308000	69495.1	108305	136529	145532	109556	147260	136502	94351.5	145915	194938	124736	299204	159457
571791000	69100.8	108196	136857	145347	109513	147600	135995	94253.9	145436	194419	123297	299431	160050
572273000	68743	108085	137164	145204	109527	147949	135524	94132.1	144988	193906	121871	299699	160708
572755000	68425.5	107985	137446	145054	109594	148271	135032	94000.7	144561	193386	120497	299987	161388
573237000	68148.4	107910	137716	144869	109706	148540	134473	93879.3	144138	192845	119199	300259	162046
573719000	67919.9	107871	138009	144672	109870	148766	133849	93792.9	143717	192283	117971	300497	162680
574201000	67763.3	107881	138382	144540	110120	149004	133224	93773.1	143328	191729	116786	300718	163335
574683000	67712.8	107953	138902	144577	110497	149335	132694	93847.5	143014	191223	115607	300979	164087
575165000	67791.8	108092	139610	144852	111016	149831	132331	94026.4	142816	190802	114408	301340	165001
575647000	67995.6	108287	140497	145367	111638	150513	132146	94292.3	142735	190472	113180	301837	166085
576130000	68277.5	108506	141498	146036	112268	151335	132066	94596.4	142728	190201	111933	302440	167274
576612000	68564.2	108703	142510	146734	112792	152201	131972	94878.1	142720	189928	110680	303069	168456
577094000	68774.8	108830	143427	147343	113119	153007	131749	95080.8	142637	189585	109428	303619	169520
577576000	68857.6	108859	144187	147817	113232	153695	131352	95178.4	142446	189137	108169	304020	170417
578058000	68810.4	108796	144797	148199	113195	154280	130821	95186.9	142175	188594	106892	304268	171187
578540000	68675.9	108679	145327	148596	113128	154848	130265	95157.7	141902	188013	105592	304436	171942
579022000	68521.1	108569	145878	149122	113146	155506	129804	95157.5	141719	187466	104280	304634	172813
579504000	68400.4	108521	146535	149842	113307	156336	129506	95238.5	141688	187012	102982	304955	173879
579987000	68336.7	108571	147336	150753	113588	157359	129362	95424.1	141818	186671	101730	305442	175143
580469000	68308.6	108720	148262	151783	113902	158527	129290	95697.1	142059	186413	100541	306061	176522
580951000	68270.2	108940	149258	152848	114149	159754	129186	96015.5	142334	186184	99406.5	306732	177897
581433000	68173.1	109191	150262	153888	114266	160958	128969	96329.3	142574	185922	98292.9	307367	179167
581915000	67999	109442	151250	154912	114265	162106	128628	96607.9	142756	185595	97156.4	307928	180306
582397000	67768.4	109691	152243	155976	114222	163224	128215	96851	142911	185214	95968.5	308436	181358
582879000	67532.8	109960	153301	157157	114236	164381	127810	97084.5	143101	184816	94730.4	308965	182417
583361000	67349.3	110282	154486	158503	114371	165642	127474	97342.2	143387	184445	93475.5	309587	183563
583843000	67255.1	110679	155825	160010	114626	167036	127218	97647.6	143792	184125	92252.1	310337	184823
584326000	67257.5	111150	157301	161632	114934	168547	127002	98001.8	144302	183850	91102.7	311192	186168
584808000	67334.9	111667	158859	163315	115201	170128	126769	98384.7	144871	183590	90038.8	312084	187536
585290000	67453.9	112185	160430	165035	115353	171738	126476	98766.2	145455	183306	89037	312942	188877
585772000	67586.3	112665	161966	166821	115370	173364	126124	99122.2	146034	182975	88049.5	313724	190186
586254000	67723.6	113091	163458	168738	115288	175032	125752	99446.2	146624	182596	87032	314446	191508
586736000	67872	113472	164932	170853	115170	176788	125409	99750.8	147261	182190	85966.4	315166	192911
587218000	68041.9	113836	166426	173198	115069	178667	125125	100060	147980	181783	84871	315947	194445
587700000	68234.4	114216	167964	175746	114992	180667	124889	100398	148793	181387	83790.7	316828	196118
588182000	68436.6	114634	169543	178428	114911	182749	124663	100780	149686	180998	82777.1	317805	197894
588665000	68628	115103	171137	181162	114779	184855	124403	101215	150637	180604	81867.6	318850	199725
589147000	68795	115624	172719	183906	114574	186948	124104	101712	151636	180191	81069.2	319941	201598
589629000	68940.8	116201	174277	186666	114316	189028	123804	102278	152700	179768	80364.5	321088	203554
590111000	69088.1	116844	175824	189483	114068	191134	123579	102927	153871	179362	79725.7	322349	205685
590593000	69265	117566	177386	192391	113896	193312	123496	103666	155188	179009	79134.4	323794	208084
591075000	69488.2	118374	178981	195372	113846	195574	123584	104483	156653	178740	78587.5	325471	210802
591557000	69747.3	119250	180596	198332	113902	197869	123805	105342	158209	178556	78095.1	327364	213805
592039000	70005.4	120152	182186	201136	114004	200091	124073	106186	159750	178426	77665.8	329391	216981
592522000	70211.8	121017	183680	203642	114069	202110	124288	106946	161144	178297	77294.2	331427	220180
593004000	70328	121782	185021	205771	114034	203830	124385	107568	162288	178119	76958.1	333361	223287
593486000	70348.2	122409	186182	207532	113890	205224	124363	108030	163140	177865	76631.5	335154	226266
593968000	70302.5	122893	187175	208996	113674	206341	124278	108350	163724	177538	76299.9	336848	229162
594450000	70243.4	123257	188030	210242	113444	207266	124204	108568	164107	177169	75976.1	338539	232061
594932000	70218.7	123536	188772	211304	113242	208067	124185	108732	164348	176790	75696.2	340320	235022
595414000	70255.4	123759	189402	212142	113073	208766	124221	108878	164478	176420	75508.8	342237	238041
595896000	70347.8	123932	189893	212666	112906	209327	124260	109017	164485	176054	75449.6	344262	241042
596378000	70468.8	124044	190210	212786	112702	209689	124241	109144	164336	175671	75522.8	346311	243918
596861000	70587.7	124078	190335	212456	112436	209800	124120	109246	164003	175243	75698.4	348286	246582
597343000	70693.1	124027	190289	211712	112126	209660	123904	109319	163495	174762	75926.2	350125	249013
597825000	70800.4	123912	190125	210642	111817	209317	123647	109376	162859	174244	76162.1	351822	251256
598307000	70943.9	123774	189911	209348	111564	208849	123419	109446	162166	173723	76382.9	353411	253379
598789000	71155.4	123659	189690	207892	111393	208317	123268	109554	161474	173237	76594.9	354917	255410
599271000	71442.4	123598	189464	206270	111286	207732	123193	109712	160804	172806	76817.4	356317	257296
599753000	71775.8	123591	189187	204432	111185	207057	123144	109907	160130	172420	77059.8	357518	258900
600235000	72099.4	123605	188797	202325	111021	206225	123049	110108	159401	172045	77299.3	358386	260053
600718000	72350.6	123591	188247	199936	110755	205187	122853	110279	158569	171636	77480.1	358802	260627
601200000	72484.2	123503	187540	197310	110398	203937	122542	110396	157617	171161	77524.5	358712	260578
601682000	72492.3	123325	186731	194536	110001	202524	122149	110458	156567	170611	77368.6	358146	259960
602164000	72399.5	123069	185906	191699	109634	201022	121728	110486	155472	170006	76983.4	357200	258876
602646000	72248.8	122774	185147	188851	109344	199504	121323	110515	154387	169379	76383.5	355983	257423
603128000	72076.3	122479	184494	185986	109130	198004	120941	110570	153341	168759	75613.2	354562	255639
603610000	71899.1	122211	183935	183064	108948	196518	120553	110663	152334	168161	74724	352947	253511
604092000	71711.4	121972	183412	180038	108734	195017	120112	110784	151344	167576	73749.4	351105	251005
604574000	71496.5	121749	182864	176898	108443	193479	119588	110915	150346	166981	72690.8	349003	248118
605057000	71241.7	121524	182248	173675	108070	191915	118981	111038	149330	166353	71526.1	346646	244909
605539000	70949.6	121291	181567	170433	107660	190370	118328	111145	148312	165675	70227.4	344093	241486
606021000	70638.2	121058	180857	167233	107270	188908	117676	111240	147322	164942	68784.9	341436	237969
606503000	70333	120852	180173	164104	106950	187583	117062	111334	146384	164158	67216.2	338769	234440
606985000	70053.1	120695	179556	161036	106704	186418	116484	111434	145506	163324	65562.7	336143	230919
607467000	69803.6	120599	179017	157994	106493	185398	115913	111535	144669	162438	63868.5	333558	227373
607949000	69576.1	120558	178538	154944	106252	184484	115304	111621	143843	161495	62166.2	330972	223750
608431000	69358.7	120552	178091	151885	105921	183642	114629	111676	143001	160490	60463.9	328340	220022
608914000	69147.5	120560	177663	148854	105479	182860	113889	111691	142139	159434	58750.8	325651	216218
609396000	68952.3	120572	177267	145918	104944	182160	113120	111672	141280	158348	57012.3	322935	212406
609878000	68792.6	120596	176938	143144	104369	181580	112371	111640	140461	157268	55247.6	320257	208672
610360000	68686.4	120648	176720	140576	103800	181155	111675	111615	139718	156221	53476.2	317676	205064
610842000	68637.1	120747	176637	138225	103266	180897	111037	111611	139062	155227	51731.7	315224	201585
611324000	68625.8	120895	176683	136082	102759	180786	110430	111620	138480	154282	50043.2	312887	198191
611806000	68618.1	121078	176824	134130	102248	180786	109818	111618	137942	153368	48417.8	310617	194829
612288000	68573.3	121270	177009	132368	101701	180856	109173	111573	137420	152456	46834.9	308363	191466
612770000	68463.9	121447	177202	130815	101106	180983	108498	111459	136904	151529	45257.2	306103	188119
613253000	68285.8	121605	177393	129500	100479	181175	107820	111271	136414	150585	43654.7	303857	184844
613735000	68058.3	121758	177598	128450	99857.7	181462	107186	111027	135986	149642	42024.7	301684	181717
614217000	67813	121938	177850	127671	99284.9	181869	106627	110758	135658	148732	40401.9	299645	178788
614699000	67578.6	122172	178173	127145	98790.9	182402	106154	110500	135448	147882	38847.3	297779	176070
615181000	67371.2	122475	178570	126839	98387.9	183036	105752	110276	135349	147111	37426.2	296084	173530
615663000	67190.6	122832	179016	126721	98070.9	183732	105393	110093	135327	146422	36173.8	294523	171116
616145000	67024.7	123206	179469	126773	97825.7	184445	105053	109938	135340	145804	35080.9	293043	168783
616627000	66860.2	123547	179885	126993	97636.2	185146	104718	109790	135353	145239	34093.3	291600	166513
617109000	66691.7	123814	180238	127387	97486.5	185831	104394	109629	135350	144712	33140.1	290182	164317
617592000	66523.1	123988	180523	127955	97355.8	186508	104087	109444	135334	144219	32163.3	288805	162221
618074000	66363.9	124068	180750	128676	97212	187182	103793	109232	135316	143757	31142.5	287491	160241
618556000	66220.5	124068	180931	129514	97018.3	187845	103491	108999	135306	143329	30100	286249	158371
619038000	66091.8	124006	181070	130424	96738.2	188464	103152	108750	135303	142929	29085.6	285062	156580
619520000	65970.4	123887	181165	131370	96353.8	188999	102747	108485	135298	142546	28150.4	283889	154832
620002000	65847.7	123713	181210	132346	95876.8	189422	102274	108203	135280	142168	27321.2	282693	153106
620484000	65721.6	123483	181211	133367	95348	189727	101752	107901	135252	141784	26594.8	281457	151408
620966000	65600.7	123201	181187	134466	94825.1	189935	101223	107580	135225	141394	25946.7	280198	149764
621449000	65500.3	122885	181162	135659	94355.9	190077	100723	107247	135217	141007	25351	278957	148204
621931000	65437	122559	181158	136942	93962.9	190177	100274	106910	135242	140642	24796.9	277778	146746
622413000	65418.6	122247	181178	138270	93634.6	190234	99869.1	106580	135298	140314	24293.7	276688	145375
622895000	65439.7	121959	181204	139585	93337.5	190222	99485.1	106261	135369	140036	23861.1	275675	144058
623377000	65482.3	121693	181199	140821	93034.7	190103	99095.1	105953	135428	139807	23514.8	274703	142757
623859000	65523.1	121429	181123	141934	92710.1	189849	98689.3	105649	135453	139620	23249.7	273725	141444
624341000	65542.7	121145	180948	142908	92377.8	189457	98281.4	105343	135434	139465	23040.2	272715	140125
624823000	65530	120822	180668	143753	92076.3	188951	97903.1	105030	135378	139331	22848.6	271675	138823
625305000	65482.7	120450	180290	144478	91845.5	188371	97583.1	104709	135299	139215	22644.3	270636	137570
625788000	65401.1	120033	179824	145080	91703.1	187742	97329.5	104379	135202	139113	22418.8	269633	136381
626270000	65283.3	119573	179274	145528	91631.1	187065	97122.1	104041	135077	139023	22185.6	268683	135242
626752000	65120.6	119070	178622	145777	91581.1	186315	96920.2	103690	134890	138935	21970.3	267771	134120
627234000	64902.8	118516	177841	145782	91496.4	185452	96684.8	103322	134600	138836	21792	266859	132977
627716000	64624.3	117896	176906	145516	91331.2	184442	96396.7	102931	134172	138708	21652.6	265903	131792
628198000	64291.5	117200	175811	144977	91072.9	183280	96066.6	102514	133588	138542	21534.5	264883	130575
628680000	63924.2	116429	174574	144181	90739.9	181984	95728.6	102075	132856	138338	21414.6	263815	129359
629162000	63552.4	115597	173233	143141	90369.4	180587	95421.2	101620	132001	138103	21278.4	262745	128185
629645000	63204.8	114729	171825	141855	89995.5	179112	95165.6	101158	131050	137852	21134.1	261728	127079
630127000	62898.8	113845	170376	140300	89634.7	177558	94954.3	100694	130014	137599	21009	260799	126039
630609000	62637.6	112958	168892	138446	89283.1	175895	94756.5	100228	128893	137348	20939.2	259955	125038
631091000	62410.4	112065	167357	136278	88927	174086	94535.1	99759.2	127673	137095	20947.8	259163	124041
631573000	62202.7	111156	165753	133808	88556.7	172104	94268.5	99283.7	126344	136831	21034.1	258377	123025
632055000	62004.8	110218	164069	131078	88177.4	169948	93960.8	98804.8	124912	136549	21171.2	257566	121993
632537000	61818.1	109248	162315	128150	87808.6	167649	93638.8	98330.9	123396	136248	21323.4	256730	120968
633019000	61654.2	108257	160516	125076	87474.7	165256	93337.3	97875.9	121831	135938	21461.2	255905	119982
633501000	61527.1	107263	158704	121890	87190.5	162817	93079	97452.6	120247	135632	21576.3	255137	119054
633984000	61442.5	106282	156897	118597	86952.5	160357	92861.9	97066.3	118660	135342	21682.2	254455	118177
634466000	61391.9	105317	155098	115186	86740.1	157877	92660.2	96710.4	117067	135067	21801.5	253856	117320
634948000	61352.2	104352	153290	111655	86525.6	155363	92438.6	96367.3	115451	134797	21947.9	253297	116444
635430000	61295	103362	151451	108026	86290.6	152802	92173	96015.2	113800	134514	22114.5	252726	115522
635912000	61194.8	102320	149568	104349	86032.4	150202	91859.4	95635.1	112111	134198	22273.8	252102	114558
636394000	61039.5	101217	147651	100691	85762.8	147594	91517.7	95220	110406	133841	22392.6	251423	113581
636876000	60831.9	100068	145730	97112.8	85497.1	145023	91174.9	94777.9	108717	133448	22452.3	250726	112632
637358000	60585.3	98909.7	143849	93653.7	85241.3	142530	90853.7	94327.9	107082	133039	22460.4	250065	111743
637841000	60314.7	97785.9	142051	90327.1	84984.5	140142	90558.4	93892.5	105526	132634	22449.4	249483	110924
638323000	60028.7	96731.2	140362	87125.6	84703.1	137856	90277.2	93486.4	104056	132251	22459.8	248990	110160
638805000	59728.2	95760.8	138788	84037.1	84371.5	135655	89989.3	93112.1	102659	131895	22522	248555	109424
639287000	59408.1	94865.2	137316	81056.4	83976.4	133507	89681	92757.6	101311	131558	22641.5	248134	108694
639769000	59064.4	94019.6	135925	78188.7	83524.8	131394	89351.5	92403.1	99992.6	131228	22798.6	247693	107973
640251000	58699.7	93196.7	134591	75445.4	83041.9	129308	89014.5	92028.2	98691.2	130892	22962.6	247236	107280
640733000	58325.3	92379.6	133304	72833.6	82559.2	127256	88687	91620.9	97409.2	130547	23113.1	246808	106651
641215000	57957.4	91567.8	132063	70349.1	82099	125249	88378.5	91181.5	96156.8	130198	23254.7	246471	106111
641697000	57612.6	90772.4	130871	67977.7	81669.2	123300	88084	90721.6	94945.4	129859	23416.2	246280	105669
642180000	57301.5	90004.7	129731	65701.2	81261.7	121409	87786.5	90257.1	93780	129541	23635.3	246266	105320
642662000	57025.9	89266.3	128641	63509.2	80863.6	119572	87466.6	89802.3	92657.5	129248	23935.4	246444	105063
643144000	56780.1	88545.3	127590	61403.3	80467.1	117783	87112.2	89364.8	91570.4	128976	24311.5	246854	104933
643626000	56555.8	87822	126567	59396.3	80076.4	116039	86725.4	88944.8	90514.1	128709	24727.8	247607	105017
644108000	56346.5	87081.5	125562	57503.4	79705.6	114346	86319.6	88537.9	89492.1	128433	25136.2	248906	105455
644590000	56151.1	86323.9	124573	55735	79369.3	112716	85912.9	88139.9	88519.4	128135	25496.2	251042	106418
645072000	55973.2	85569	123603	54089.9	79070.5	111164	85517.1	87751.1	87616.4	127814	25798.9	254285	108046
645554000	55817.8	84848.9	122661	52558.4	78795.6	109700	85134.2	87376.5	86801.6	127476	26066.8	258770	110381
646036000	55687.9	84195.6	121751	51129.2	78514.8	108329	84759.7	87023.6	86082.5	127130	26342.2	264355	113310
646519000	55582.1	83624.4	120873	49796.7	78193.4	107049	84389.1	86696.6	85449.4	126783	26659.4	270543	116541
647001000	55493.4	83126.4	120022	48563.5	77803.4	105855	84024.2	86393.8	84875.5	126436	27025.5	276485	119621
647483000	55411.1	82670.2	119190	47436.2	77330.3	104738	83674.1	86105	84321.6	126080	27413.1	281062	121982
647965000	55324.3	82217.4	118371	46416.3	76775.1	103690	83349.2	85815.8	83748.7	125705	27774.9	283255	123121
648447000	55222.8	81737.1	117562	45493.8	76148.8	102702	83051.2	85512.2	83127.3	125301	28066	282393	122708
648929000	55096.9	81219.6	116767	44644.2	75463	101762	82767.6	85184.4	82444.8	124861	28268.1	278414	120700
649411000	54939.1	80676.6	115990	43839.6	74724.1	100854	82473.8	84830.9	81706.8	124384	28397.9	271884	117363
649893000	54740.8	80133.9	115234	43055.8	73934.6	99960.2	82142.1	84456.1	80932.9	123873	28499.5	263847	113217
650376000	54494.8	79615.2	114496	42283.7	73096.8	99065.2	81753.9	84067.6	80149.4	123328	28622.7	255534	108912
650858000	54197.7	79130.2	113770	41531.1	72219.2	98158.8	81310.6	83672.5	79379.2	122750	28797.8	247962	105023
651340000	53852.3	78670.9	113048	40817.2	71319.3	97239.3	80833.5	83276.2	78638.8	122138	29029.3	241845	101980
651822000	53471.2	78217.7	112332	40162.4	70420.2	96314.6	80355	82884.3	77936.1	121496	29299.7	237461	99974.9
652304000	53073.8	77753.5	111630	39577.2	69542.1	95397.4	79903	82502.7	77272.4	120833	29590	234709	98965
652786000	52684.5	77271.2	110961	39061.4	68697.3	94503.1	79491.8	82140.5	76645.3	120165	29895.3	233239	98746.7
653268000	52325.6	76778.6	110343	38606.1	67886.6	93643.5	79117.1	81807.3	76051.8	119510	30233.8	232607	99050.2
653750000	52009.8	76291.1	109785	38203.5	67101.5	92823.1	78762.6	81507.4	75488.1	118884	30635.8	232443	99655.4
654232000	51739.1	75823.2	109280	37851	66329.9	92039.5	78410	81237	74948.8	118293	31128.3	232484	100427
654715000	51504.2	75379.6	108804	37553.6	65562.6	91286.1	78050.5	80980.7	74425.9	117736	31715.1	232613	101338
655197000	51292.4	74954.6	108326	37317.8	64796.5	90555.4	77688.6	80717.3	73910.8	117203	32374.6	232817	102432
655679000	51092.7	74539.9	107818	37146.3	64035.1	89846	77340.7	80427.3	73397.9	116686	33069.7	233121	103767
656161000	50905.1	74134.8	107273	37033.2	63285.6	89164.9	77026.1	80104.2	72889.1	116190	33772.5	233544	105373
656643000	50740	73752.5	106706	36967.5	62555.2	88528	76759.2	79759.3	72396.6	115730	34484.3	234080	107236
657125000	50614.9	73419.1	106154	36938.8	61850.4	87958	76545.4	79421	71941.3	115334	35241	234718	109321
657607000	50543.6	73157.7	105658	36944.1	61175.6	87474.8	76379.9	79122.1	71544.6	115030	36097.1	235453	111605
658089000	50526.4	72974.4	105244	36989.9	60533.4	87087	76252.1	78885.1	71218.3	114830	37096.7	236306	114097
658572000	50545.2	72847.6	104911	37087.5	59925.4	86787.1	76146.8	78713.2	70958.6	114725	38252.8	237318	116846
659054000	50569.1	72733.2	104632	37247.3	59352.9	86551.6	76051.5	78588.5	70746.8	114683	39536.9	238527	119915
659536000	50567.2	72584.1	104373	37472.2	58818	86352.4	75959.3	78483.8	70559.7	114669	40899.9	239953	123356
660018000	50523.4	72372.1	104106	37760.4	58326.9	86165.8	75872.5	78378.8	70383.6	114654	42302.1	241597	127197
660500000	50445	72105.4	103836	38111.6	57888.9	85985.8	75803	78273.5	70225.3	114639	43746.9	243452	131446
660982000	50356.5	71820.4	103593	38530.1	57511.4	85820.3	75767.1	78186.2	70106.2	114644	45284.4	245522	136108
661464000	50278.8	71557.7	103409	39021.6	57187.8	85674.3	75772.1	78134.7	70044.8	114693	46987.8	247829	141201
661946000	50200.2	71321.4	103284	39578.1	56881.9	85527.4	75798.6	78108.8	70026.3	114782	48898.6	250388	146732
662428000	50058.1	71053.4	103152	40159.8	56516.6	85314.5	75785	78050.2	69981.7	114853	50985.2	253172	152662
662911000	49736.4	70630.7	102883	40681.5	55976.7	84923.9	75623.9	77850.9	69786.1	114789	53122.9	256074	158855
663393000	49108.7	69914.9	102322	41036.7	55147.9	84236.9	75196.9	77396.4	69305	114457	55145.2	258928	165095
663875000	48078.5	68803.5	101348	41126	53954.3	83168.4	74409.2	76608.2	68442.6	113744	56912.2	261544	171124
664357000	46632.4	67292	99935.6	40905.7	52407.2	81721.2	73241.2	75499.5	67203	112619	58397.3	263792	176729
664839000	44858.6	65494.1	98192.8	40423	50623.1	80005.8	71776.4	74191.4	65712.6	111157	59740.9	265683	181862
665321000	42972.3	63664.6	96383.8	39845.6	48854.4	78269.4	70235.1	72934.4	64248	109558	61271.6	267416	186679
665803000	41327.2	62201	94944.2	39482.5	47502.7	76910.3	68999.3	72107.9	63239.2	108166	63497.5	269411	191573
666285000	40372	61585	94421.6	39747.2	47067.1	76427.1	68572.9	72158.3	63203.3	107419	67008	272246	197103
666768000	40626.5	62336.5	95433	41122.5	48093.4	77376.5	69552.7	73534.2	64677.4	107830	72329.9	276569	203847
667250000	42449.5	64749.2	98368.5	43926.5	50884.3	80091.9	72352.5	76424.4	67913.3	109763	79538.6	282716	211987
667732000	45717	68563.9	102992	47982.2	55129.2	84309.7	76803.3	80471	72527.6	113118	87888.8	290240	220833
668214000	49588.3	72765.1	108171	52397.3	59676.8	88917.7	81851.9	84642.6	77320.6	117098	95750	297656	228685
668696000	52857.8	76042.7	112369	55959.5	63066.2	92452.8	86005.9	87736.2	80846.3	120547	101442	303106	233674
669178000	54714.9	77614.5	114639	57924.7	64466.8	94041.8	88301.7	89123.6	82319.8	122670	104254	305545	234958
669660000	55039.4	77482.9	114965	58289.3	63955.6	93704	88678.6	88925.7	81854.1	123337	104591	305070	232926
670142000	54240.4	76185.3	113992	57551.5	62203.9	92058.1	87727.2	87726.8	80131.3	122930	103421	302499	228611
670624000	52854.7	74338.7	112472	56276.8	59942.9	89800.1	86156.3	86142.3	77880.9	121957	101654	298702	222985
671107000	51359.4	72462.3	111059	54925	57769.7	87502	84568.8	84674.3	75694.6	120874	99980.6	294355	216749
671589000	50067.9	70886.1	110187	53767.9	56041.3	85511.9	83339.6	83630.6	73927	119982	98805.7	289854	210289
672071000	49124.4	69760.2	110082	52906.8	54892	83971.1	82622.9	83143.6	72716.3	119423	98312.9	285365	203753
672553000	48544.5	69108.5	110818	52328.6	54295.4	82875.5	82409.2	83223.6	72047.3	119220	98552.8	280932	197184
673035000	48237.9	68847.2	112326	51941	54102	82107.7	82561.8	83783.5	71784.6	119294	99470.6	276522	190561
673517000	48074.4	68847.4	114468	51639.5	54128.5	81513.8	82907.1	84698.3	71755.2	119532	100963	272089	183871
673999000	47935.3	68979.5	117075	51349.9	54220.7	80961.5	83299.2	85844.2	71803.1	119826	102908	267621	177147
674481000	47765.3	69164.8	120008	51058.3	54315.3	80394.9	83681	87137.9	71847	120126	105194	263158	170465
674964000	47571.8	69376.8	123150	50794.7	54426.6	79829.8	84075.3	88527.1	71873.5	120434	107715	258773	163926
675446000	47396.8	69616.4	126365	50599.1	54601.8	79318.1	84537.7	89953.7	71898.2	120784	110335	254552	157630
675928000	47275.4	69880	129469	50485.2	54865.4	78900.7	85100.5	91329.9	71922.7	121202	112886	250548	151635
676410000	47211.6	70137	132214	50428.9	55190.4	78578.4	85745.3	92526.3	71910.3	121686	115160	246776	145948
676892000	47174.4	70326.3	134311	50379.3	55504.7	78310.3	86407.8	93386.1	71790.2	122204	116933	243209	140538
677374000	47122.4	70385.6	135518	50293.2	55736	78042	87023.1	93780.9	71496.5	122715	118029	239807	135353
677856000	47030.9	70272.3	135689	50157.7	55849.1	77736.8	87563.5	93640	70998.6	123197	118348	236540	130358
678338000	46909.5	69983.7	134803	49999.9	55868.3	77395.4	88058.9	92965.6	70319.2	123659	117878	233409	125550
678820000	46796.7	69551.2	132939	49867.2	55858.5	77050	88576	91817.4	69519.7	124136	116684	230447	120963
679303000	46738.2	69024	130235	49800.4	55888.5	76739.1	89181	90282.7	68671.7	124670	114878	227699	116647
679785000	46760.4	68445.4	126846	49808	55992	76479.6	89897.9	88450.9	67825.8	125284	112599	225202	112640
680267000	46852.9	67836.1	122911	49862.9	56150.3	76251.3	90694.5	86395.4	66993.9	125971	109988	222955	108946
680749000	46973.7	67199.2	118576	49915	56305.3	76006.2	91498.6	84187	66158.7	126699	107204	220923	105525
681231000	47070.4	66532.9	114006	49923.7	56397.6	75692.9	92239.2	81906.4	65298.2	127433	104422	219051	102315
681713000	47110.6	65845.6	109378	49880.9	56405.8	75289.7	92889.3	79644.5	64411.2	128155	101811	217292	99263.4
682195000	47093.4	65167.2	104889	49816.9	56358.1	74815.1	93476.8	77508.1	63529.3	128876	99544.6	215628	96346.6
682677000	47048.7	64542.9	100728	49785.2	56319.8	74320.7	94067.7	75599.2	62708.3	129632	97774.3	214075	93581.3
683159000	47013.7	64013.5	97029.2	49830.3	56353.1	73861.4	94721.8	73985.5	61998.4	130461	96604.4	212666	91006.2
683642000	47012.5	63600.5	93869.1	49971.2	56489.3	73471.9	95461.2	72692.9	61426.7	131386	96091.8	211429	88658.5
684124000	47039.9	63292.6	91245.3	50190.7	56710.6	73149.9	96254.1	71695.2	60979.8	132402	96233.7	210361	86545.5
684606000	47066.8	63052.5	89096.4	50451.5	56968.8	72863.9	97037.2	70932.1	60616.2	133486	96979	209429	84638.8
685088000	47057.3	62831.1	87327.1	50718.4	57214.7	72575.3	97751.6	70328.8	60286.3	134618	98244.6	208578	82885.4
685570000	46993.7	62593	85849.1	50982.7	57436.1	72268.6	98383.5	69826.5	59960.9	135797	99945.6	207762	81237.7
686052000	46889.6	62332	84610.2	51266.4	57668.3	71962.7	98974.3	69398.9	59646.2	137057	102021	206969	79677.8
686534000	46786.2	62071	83593	51610.9	57982.9	71707.2	99604.5	69047	59376	138454	104435	206224	78223.9
687016000	46732.8	61847.5	82804.7	52052.3	58450.4	71555.5	100350	68784.5	59190.2	140049	107180	205574	76917.7
687499000	46761.2	61691.9	82247.4	52599.7	59105.1	71535.5	101243	68617.1	59108.9	141879	110254	205060	75792.6
687981000	46872.8	61611.7	81897.7	53231.4	59929.9	71634.3	102259	68528.2	59118.2	143949	113648	204697	74851.6
688463000	47038.3	61585.6	81701.4	53906	60866.8	71800.5	103331	68481	59174.5	146234	117338	204458	74056.5
688945000	47214.9	61575.4	81589.1	54586.1	61850.5	71968.9	104387	68434.1	59227.2	148698	121291	204290	73344.6
689427000	47367.5	61542.3	81497.2	55256.9	62839.3	72085.5	105390	68356.2	59239.9	151317	125473	204140	72652.6
689909000	47488.2	61467.5	81392.2	55930.4	63836.3	72133.1	106353	68241.2	59210.1	154092	129857	203978	71951
690391000	47593.1	61356	81275.1	56631.2	64876.7	72128	107319	68105.6	59163.9	157041	134417	203808	71251.2
690873000	47711.7	61230.9	81166.1	57373.4	65997.5	72103.3	108336	67975.7	59138.7	160171	139108	203659	70593.6
691356000	47864.1	61116.2	81083.7	58138.7	67203	72081.9	109412	67868.4	59157.5	163453	143851	203557	70017.8
691838000	48048.3	61023.7	81025.1	58874.3	68449.3	72060.3	110505	67782.1	59216	166807	148513	203506	69537.8
692320000	48238.2	60947.2	80961.4	59501	69647.9	72008.1	111535	67694.6	59282.4	170090	152904	203474	69127.8
692802000	48398.8	60868.2	80852.3	59945.3	70702.3	71885	112423	67577.7	59316.7	173137	156810	203410	68735.9
693284000	48501.7	60767.9	80663.1	60155	71534.4	71662	113123	67410.5	59289.3	175771	160002	203264	68304.2
693766000	48537.6	60639.5	80385.7	60107.1	72100.6	71337.3	113638	67190.7	59195.7	177825	162261	203004	67795.5
694248000	48517	60492.9	80039.6	59800.3	72390.1	70936.3	114002	66934.5	59055.6	179167	163401	202631	67205.4
694730000	48458.1	60348.4	79665.3	59236.6	72401.1	70497.7	114254	66667.4	58898.4	179680	163263	202171	66555
695212000	48371.3	60225.7	79303.9	58407.5	72118.2	70054.9	114408	66410.7	58745.4	179271	161727	201653	65870
695695000	48249.4	60131.1	78977.1	57296	71510.7	69619.8	114441	66170.6	58596.9	177885	158741	201092	65160.4
696177000	48068.9	60055.4	78684	55889.6	70544.4	69182.5	114309	65937.9	58434.6	175524	154338	200482	64413.4
696659000	47804.1	59977.2	78404.1	54200.3	69212.1	68723.9	113984	65696.3	58233.7	172267	148654	199802	63601.1
697141000	47443.7	59876.8	78115.6	52273.5	67553.6	68232.8	113476	65433.7	57982.5	168271	141915	199039	62704
697623000	47000.2	59746	77806.1	50187.1	65662	67715.9	112844	65150.3	57690.6	163757	134424	198198	61726.3
698105000	46508.5	59591.9	77480.1	48033.2	63662.4	67198.1	112178	64857.8	57386.3	158974	126518	197316	60705
698587000	46009.1	59432.4	77151.4	45889.6	61669	66707	111560	64571.7	57101.5	154143	118506	196438	59693.3
699069000	45535.9	59286.2	76832.4	43812.8	59769	66260	111038	64301.9	56856.9	149452	110678	195616	58744.2
699551000	45101.5	59161.2	76523.2	41829.7	58000	65851.8	110615	64045.7	56649.3	145032	103270	194875	57886.1
700034000	44698.8	59051.8	76210.5	39947.4	56360.6	65458.9	110261	63791.1	56457.4	140958	96442.2	194218	57115.1
700516000	44310.8	58942.4	75876.5	38171.1	54833.7	65050.2	109942	63523.7	56252.6	137269	90313.3	193625	56404.3
700998000	43926.9	58817.9	75511.8	36514.4	53409.5	64606.9	109650	63238.1	56018.2	133983	84945.4	193074	55723.7
701480000	43551.9	58674.3	75125.9	35001.2	52099.8	64133.1	109410	62943.5	55758.3	131105	80360.1	192560	55061.6
701962000	43207.1	58520.4	74747.7	33660.2	50932.4	63654.5	109270	62661.1	55495.7	128634	76557.5	192095	54431.4
702444000	42918.7	58375	74413.4	32509.4	49933.8	63205.1	109271	62413.5	55258.3	126558	73524.5	191704	53863.7
702926000	42702.8	58256.2	74151.4	31547.5	49110.9	62810.2	109425	62212.8	55061.6	124854	71240.7	191407	53386.5
703408000	42556.1	58173.1	73970.1	30752.3	48442.9	62475.7	109702	62055.3	54901	123478	69682.4	191206	53008.1
703891000	42455.4	58122.2	73854.2	30090.3	47889.8	62188	110046	61921.5	54752.3	122378	68822	191076	52707.6
704373000	42369.4	58091.7	73774	29533.2	47411.7	61924.6	110402	61788.4	54586.4	121504	68635.1	190982	52444.8
704855000	42270.7	58069.8	73698.8	29067.3	46985.5	61669.2	110746	61638.2	54384.5	120820	69107.3	190889	52177.1
705337000	42149.9	58054.3	73612.1	28698.7	46615.6	61423.7	111090	61469.8	54148.4	120310	70249	190785	51883.2
705819000	42014.2	58054.2	73515.4	28445.7	46322.8	61205.5	111477	61295.6	53899.4	119980	72104.3	190688	51569.9
706301000	41879.6	58084.5	73421.1	28325.1	46126.2	61038.2	111945	61134	53665	119843	74762.6	190634	51265.7
706783000	41756.2	58156.6	73339.7	28340.4	46022.8	60933.8	112506	60996.7	53462.2	119913	78348.3	190654	51001.2
707265000	41640.4	58270	73270.2	28479.2	45981.8	60884.1	113136	60881.5	53288.9	120189	83016.5	190764	50792.4
707747000	41514.8	58410.2	73196.8	28720	45952.6	60860.8	113786	60773.6	53125.3	120662	88942.2	190953	50632.1
708230000	41360	58556	73098.1	29046	45892.3	60829.6	114410	60654.3	52947.6	121314	96283.9	191191	50497.4
708712000	41166.5	58689.8	72958.8	29453.3	45783	60765.9	114996	60512.2	52742.3	122132	105156	191450	50365.8
709194000	40944.5	58806.5	72780.9	29951.2	45643.7	60665.5	115567	60350.9	52516.2	123105	115563	191715	50230.9
709676000	40720.1	58915	72582.2	30549.3	45515.8	60544.3	116170	60186.6	52291.8	124222	127346	191991	50107.4
710158000	40524.5	59031.5	72390	31240.3	45443.7	60427.2	116844	60040.5	52096.1	125453	140070	192295	50022.3
710640000	40379	59166.2	72225.6	31983.5	45449.1	60332.1	117593	59925	51943.9	126734	152944	192632	49996.7
711122000	40283.3	59313.8	72092.9	32709.2	45519.6	60258.5	118378	59836.9	51827.6	127967	164908	192985	50028.2
711604000	40216.2	59449.5	71978.6	33326.3	45615.9	60188.1	119124	59757.3	51720	129028	174636	193304	50085.8
712086000	40146.7	59536.6	71858.3	33748.3	45693.5	60095.8	119758	59660.1	51586.8	129789	180818	193526	50120.6
712569000	40052.2	59542.8	71713.9	33925.2	45728.5	59966.4	120240	59527	51406.6	130162	182539	193599	50089.1
713051000	39927.7	59450.8	71542.6	33847.3	45728	59803.8	120572	59354.5	51178.8	130108	179451	193499	49969.5
713533000	39788.4	59264.4	71360.5	33546.7	45724.6	59630.5	120793	59157	50925.3	129648	171934	193242	49770.9
714015000	39657.8	59003.9	71191.7	33075.5	45753.5	59474.5	120947	58955.3	50674.9	128844	160920	192869	49523.8
714497000	39554.7	58696	71057.7	32491.3	45833.1	59355.7	121058	58769.1	50450.3	127782	147718	192432	49263.2
714979000	39479.5	58359.2	70963.4	31839.9	45949.8	59273.9	121119	58605	50254.1	126547	133681	191967	49009
715461000	39415	57999.1	70896.4	31151.8	46067.3	59210.5	121102	58455.9	50071.1	125206	119913	191486	48759.4
715943000	39333.7	57611.8	70834.9	30452	46145.2	59141.2	120982	58308.6	49878.2	123818	107262	190984	48497.3
716426000	39216.7	57193	70761.4	29767.6	46165.9	59052.9	120765	58155.2	49661.6	122429	96209.2	190454	48209.1
716908000	39065	56749.6	70676.3	29129.9	46146.7	58956.2	120495	58000.7	49426.9	121084	86916.8	189906	47900
717390000	38902.6	56303.6	70596.7	28575.7	46136.1	58884.3	120243	57865.9	49199.3	119835	79354.4	189374	47600
717872000	38766.4	55887.6	70548.6	28133.6	46191	58879	120075	57776	49009.6	118728	73367.6	188908	47352.6
718354000	38688.4	55531.1	70549.7	27815.5	46349.3	58969.5	120026	57748.2	48876.1	117798	68759.7	188552	47194.1
718836000	38682.3	55249.6	70596.6	27611.2	46614.5	59157.4	120086	57781	48793	117059	65316.4	188324	47135.9
719318000	38734.8	55033.9	70660.4	27492.6	46952.7	59410.4	120208	57849.8	48727.5	116502	62831.9	188210	47154.2
719800000	38812.2	54854.2	70697.9	27426.1	47310.7	59674.7	120334	57915.4	48633.6	116096	61109.3	188165	47200
720283000	38873	54669.4	70667.5	27382.5	47636.6	59892.1	120421	57937	48468.8	115803	59949	188129	47217.7
720765000	38887.9	54447.6	70549.7	27349.5	47904.6	60024.1	120459	57890.7	48215.3	115587	59183.1	188063	47172.6
721247000	38846.7	54176.2	70354.8	27329.6	48116.6	60061.6	120465	57775.4	47883.8	115430	58686.1	187952	47062.3
721729000	38758.5	53865.4	70117	27333.1	48293.1	60020.6	120467	57612.9	47507.1	115323	58381.5	187812	46912.7
722211000	38640.8	53539.6	69876.6	27368.1	48454.1	59928.4	120476	57434.3	47122.1	115268	58244.9	187672	46759.2
722693000	38510.4	53225.6	69663.8	27434.8	48607.1	59809.4	120481	57269.6	46755.4	115263	58281.4	187556	46629.4
723175000	38376.8	52941.4	69490	27526.1	48746.1	59677.6	120457	57138.9	46416.5	115303	58499.4	187471	46530.5
723657000	38243.6	52691.6	69346.3	27634.7	48859.9	59537.7	120385	57049.4	46099.7	115377	58891.8	187409	46452.8
724139000	38113.5	52470.3	69214.5	27757.9	48945.1	59391.4	120267	56998.7	45794.7	115477	59428.7	187358	46380.3
724622000	37994.9	52269.5	69078	27901	49012.5	59246.9	120133	56981.2	45495.4	115600	60065.4	187309	46306.8
725104000	37900.8	52085.6	68931.7	28073.2	49081.5	59119	120025	56990.5	45205.3	115748	60763.2	187272	46240.8
725586000	37844.9	51921.1	68781.4	28280.9	49168.8	59024.6	119978	57019.5	44933.8	115927	61499.9	187265	46202.5
726068000	37832.8	51782.6	68638.8	28521.1	49275.5	58974.8	120000	57056.8	44688.8	116139	62275.2	187305	46210.2
726550000	37857	51672.9	68513.4	28781.1	49383.2	58967.9	120065	57085.8	44470.5	116375	63099.8	187394	46266.6
727032000	37897.1	51587.6	68408.1	29043.3	49460.3	58988.6	120131	57085.1	44270	116615	63980.9	187519	46354.5
727514000	37927.5	51514.1	68320.4	29294.5	49480.3	59016.1	120159	57034.2	44074.1	116836	64908.3	187651	46442.8
727996000	37930.2	51437.3	68246.4	29533.9	49436.7	59034.9	120140	56922.5	43874.6	117020	65853.8	187764	46503.5
728478000	37900.3	51345.5	68185.1	29773.5	49348.3	59040.4	120097	56752.9	43672.4	117162	66780.2	187849	46524.5
728961000	37847.6	51236.2	68137.5	30032.3	49251.2	59039.7	120071	56542.2	43477.7	117270	67658.1	187915	46515.8
729443000	37788.7	51114.6	68103.2	30323.9	49176.7	59043.6	120097	56313	43301.3	117359	68479.7	187988	46502.2
729925000	37736.6	50990.7	68072.6	30652	49137.9	59057.2	120182	56087.8	43148	117445	69260.7	188093	46509.9
730407000	37692.3	50871.2	68025.7	31005.1	49120.1	59073.1	120299	55878.7	43009.9	117537	70031.9	188240	46551.8
730889000	37645.1	50756.2	67937.7	31366.2	49091.9	59074.5	120402	55687.1	42870.4	117634	70822.6	188424	46620.9
731371000	37577.5	50640.1	67786.8	31719.9	49020.6	59042.6	120447	55506.8	42711.4	117733	71650.9	188621	46697.3
731853000	37477.9	50516.8	67569.1	32063.2	48895	58969.4	120420	55331.7	42525.9	117832	72518.1	188813	46761.8
732335000	37347	50386.2	67302.5	32406	48731	58864.1	120340	55161.4	42322.4	117943	73415.1	188997	46809.6
732818000	37199.8	50256.7	67024.1	32765.8	48567.4	58751.8	120248	55002.6	42123.6	118082	74333.9	189187	46854.3
733300000	37056.7	50143	66776.3	33157.3	48445.1	58662	120177	54865.7	41954.5	118268	75276.6	189411	46919.8
733782000	36933.8	50058.6	66588.2	33583.6	48385.9	58615.4	120140	54757.2	41829.8	118513	76256.3	189690	47026.5
734264000	36835.2	50008.9	66468	34035.3	48385.6	58616.4	120114	54675.5	41746.4	118815	77290.3	190031	47178.9
734746000	36751.3	49986.9	66398.4	34497.1	48416.6	58651.9	120063	54609.8	41685	119162	78388.3	190414	47361.7
735228000	36667.4	49975.5	66348.9	34958.2	48446.8	58701.6	119956	54545.8	41619.4	119535	79546.3	190809	47548.8
735710000	36573	49954.4	66290.7	35420.9	48455.5	58748.2	119788	54472.2	41529.2	119919	80746.9	191183	47715.9
736192000	36470	49910.6	66211.8	35899.8	48447.6	58788.9	119592	54387.3	41410.6	120315	81969.7	191525	47857.1
736674000	36373.8	49843.1	66121.3	36415	48447.9	58834.8	119416	54299.8	41276.1	120732	83202.4	191844	47987.2
737157000	36306.1	49762.8	66043.1	36980.4	48487.8	58903.8	119303	54224.4	41147	121186	84447.2	192170	48135.7
737639000	36282.6	49685.7	66001.6	37594.9	48586.4	59009.1	119269	54173.1	41040.1	121687	85719.8	192531	48328.8
738121000	36305.9	49624.3	66009.3	38240.1	48742.3	59151	119293	54150.2	40960.1	122232	87040.3	192944	48578.1
738603000	36362.6	49583.3	66061.5	38888.1	48935	59317.1	119332	54149.8	40897.6	122802	88421.2	193408	48875.5
739085000	36432	49557.9	66141.7	39515.5	49139.7	59490.1	119347	54160.9	40837.2	123377	89860	193910	49200.5
739567000	36494.7	49539.8	66232	40111.4	49340.7	59657.9	119325	54173.7	40768.3	123938	91341.5	194435	49533.6
740049000	36542.5	49523.9	66323.3	40681.5	49539.5	59821	119284	54185.2	40692.7	124481	92846.5	194985	49869.2
740531000	36579.3	49512.4	66421	41241	49749.8	59990	119262	54201	40624.4	125018	94364.9	195575	50218.8
741013000	36616.9	49514.4	66537.7	41803.7	49985.5	60179.1	119293	54230	40584	125566	95901.4	196231	50604.2
741496000	36663.5	49540.3	66682.7	42373.7	50246.6	60392.3	119383	54278	40585.4	126141	97474	196975	51044.6
741978000	36717.7	49593.6	66850.9	42943.2	50515.6	60617.4	119509	54340.4	40629.4	126750	99103	197811	51544.7
742460000	36766.3	49667.5	67020.5	43499.9	50763	60827.1	119624	54402.2	40702.3	127383	100801	198724	52093.9
742942000	36791.6	49744.3	67157.6	44036	50964.3	60987.9	119684	54440.9	40783.4	128026	102566	199689	52674.5
743424000	36781.4	49804.2	67233.1	44557.6	51114.3	61075.8	119675	54436.4	40856.4	128667	104381	200691	53276.5
743906000	36735.8	49829.8	67229.4	45083	51231.6	61081.7	119610	54375.7	40915.4	129301	106226	201731	53906.9
744388000	36667.8	49814	67148.6	45634.6	51348.9	61014.8	119526	54256.3	40967.2	129936	108090	202834	54589.7
744870000	36595.7	49759.2	67005.8	46225.3	51494.6	60893.2	119452	54083.9	41022.2	130581	109970	204034	55353.9
745353000	36535.2	49673	66819.4	46852.3	51678.5	60734.9	119395	53867.5	41086.8	131245	111878	205356	56219.3
745835000	36490.1	49563.3	66600.4	47496.5	51886	60549.6	119333	53613.8	41155.3	131924	113826	206803	57184.8
746317000	36453.4	49433.2	66348.8	48133.6	52088.2	60339	119230	53327.6	41213.6	132608	115818	208357	58228.8
746799000	36413.5	49282.6	66057.3	48746.5	52259	60104.7	119053	53013.9	41244.2	133284	117846	209986	59320.9
747281000	36364.4	49111.8	65723.3	49336.1	52394.2	59855.3	118802	52681.9	41239.1	133951	119891	211668	60440.2
747763000	36312.4	48926.3	65354	49920.7	52515.4	59609.9	118508	52346.7	41204.3	134616	121934	213404	61588.1
748245000	36276.2	48738.4	64972.2	50527.2	52662	59396.4	118224	52028.2	41159.6	135303	123965	215227	62788.4
748727000	36277.4	48564.4	64606.2	51174.4	52869.3	59239.1	117993	51743.8	41127.1	136034	125985	217182	64076.2
749210000	36330.1	48417.1	64280.3	51864.7	53149.9	59148.9	117833	51501.6	41121.5	136823	128007	219312	65480.5
749692000	36432.6	48302.1	64003.7	52580.6	53486	59117.6	117726	51297.8	41143.3	137665	130046	221645	67015.2
750174000	36567.2	48213.5	63769.6	53295.5	53838.9	59121.8	117636	51117.3	41178.9	138546	132108	224192	68681.2
750656000	36708.6	48138.9	63559.2	53988	54169.3	59135	117529	50941.8	41211.4	139441	134189	226966	70481.2
751138000	36833.7	48065.5	63354.1	54651	54457.2	59138.5	117395	50757.6	41229.7	140335	136279	230011	72446.6
751620000	36933.3	47990.2	63148.5	55296.6	54714.1	59132	117254	50562.5	41237.9	141229	138367	233428	74650.8
752102000	37012.9	47922.1	62952.4	55944.5	54975.7	59129.3	117145	50366.8	41254	142137	140455	237387	77218.3
752584000	37086.9	47883.1	62787.2	56611.6	55285.5	59150.2	117104	50187.2	41302.4	143083	142554	242132	80324.8
753066000	37167.2	47897.5	62672.3	57299.8	55671.5	59206.8	117141	50038.4	41401.7	144085	144682	247941	84163.2
753549000	37255.9	47986.2	62615.9	57996.8	56136.2	59296.2	117232	49926.2	41559.3	145148	146856	255104	88933.1
754031000	37343.3	48158.5	62608.8	58682.9	56658.9	59401.5	117337	49845.6	41770.2	146264	149082	263891	94818.6
754513000	37414.5	48410.5	62629.3	59347.5	57211.8	59502.7	117420	49785.8	42025.3	147419	151352	274487	101948
754995000	37458.5	48727.6	62653.5	59996.3	57775.8	59587.5	117470	49735.5	42318.5	148605	153653	286951	110362
755477000	37477	49087.3	62665.7	60653	58351.3	59659.9	117502	49689.7	42651.5	149826	155975	301122	119944
755959000	37483.2	49464.3	62665.5	61346.7	58954.1	59736.7	117551	49650.6	43029.8	151097	158319	316577	130383
756441000	37498.3	49827.1	62663	62098.4	59602.9	59840.7	117645	49624	43451.8	152436	160696	332477	141062
756923000	37538.2	50136.8	62671.2	62909.5	60302.7	59985.9	117785	49613.1	43896.9	153856	163130	347511	151032
757405000	37608.1	50351.1	62694.9	63761.5	61040	60172.3	117943	49613.9	44324.7	155353	165635	360073	159162
757888000	37699.1	50425.4	62727.8	64624.4	61785.5	60384.4	118073	49614.9	44677.1	156915	168218	368323	164207
758370000	37795.5	50325.6	62754.3	65472.9	62510.6	60602.8	118137	49601.6	44895.9	158525	170872	370657	165142
758852000	37885	50041.3	62760.7	66299.7	63202.6	60814.8	118128	49564.9	44943.8	160172	173583	366203	161488
759334000	37964.4	49591.4	62741.5	67115.8	63869.8	61020.7	118070	49504.8	44812.1	161863	176337	355018	153411
759816000	38042.1	49024.3	62705.9	67942.6	64534.7	61232.3	118008	49432	44524.2	163614	179128	338148	141735
760298000	38130.7	48402.7	62670.3	68796.4	65218.5	61463.1	117976	49361.1	44121.6	165441	181964	317250	127652
760780000	38239.4	47793.9	62653.8	69678.7	65927.7	61716.8	117985	49304.7	43653.2	167354	184857	294312	112550
761262000	38366.1	47249.9	62664.8	70573.4	66649.4	61981.3	118011	49266.6	43160	169345	187819	271197	97683.9
761745000	38498.4	46796.6	62701.2	71457	67361.6	62233.6	118014	49240.9	42669.9	171397	190857	249355	83982.5
762227000	38619.3	46437.4	62750.7	72310	68049.4	62448.7	117959	49216.5	42203.8	173490	193969	229888	72091.6
762709000	38718.1	46158.6	62800.8	73129.1	68720.1	62614.9	117842	49183.8	41780.8	175619	197153	213412	62304
763191000	38796.1	45942.4	62846.4	73926.9	69404.8	62740.8	117692	49140	41422.8	177799	200411	200136	54640.2
763673000	38867.9	45773.8	62892.6	74724.3	70149.8	62852.1	117560	49091.8	41154.2	180061	203754	189986	48939.2
764155000	38952.7	45646	62950.6	75535.6	70992	62979.6	117493	49049.3	40992.7	182437	207198	182656	44927.1
764637000	39064.5	45555.8	63029.5	76361.7	71942.9	63144.3	117508	49020.2	40941.1	184951	210755	177712	42288.1
765119000	39204.5	45498.1	63129.7	77190.2	72983.4	63349.1	117592	49005.3	40983	187606	214432	174639	40685.2
765601000	39361.1	45463.1	63240.2	78006.8	74076.1	63579.9	117704	48997.2	41087.4	190395	218222	172941	39820.5
766084000	39516.7	45437.2	63344.1	78809	75186.9	63815.6	117808	48985.5	41221.4	193305	222116	172183	39448.1
766566000	39657.2	45408.5	63427.7	79614.8	76303.8	64040.8	117888	48963.1	41360.7	196337	226102	172012	39377.2
767048000	39781.1	45373.3	63488	80458	77445	64255.7	117961	48931.2	41500.8	199509	230186	172202	39495.9
767530000	39899.9	45338	63535.2	81375.8	78647.6	64475	118060	48899.8	41653.8	202854	234380	172628	39750.2
768012000	40031.9	45318	63586.9	82392.2	79948.8	64718.9	118218	48882.2	41838.8	206404	238706	173228	40123.8
768494000	40191.5	45326.9	63658.2	83506.7	81361.4	64999.2	118441	48887.1	42066.9	210175	243179	173974	40613.2
768976000	40383.4	45371.4	63754.1	84696	82869.2	65311.7	118708	48913.7	42334.1	214160	247799	174835	41205.6
769458000	40600.4	45445.1	63867	85927.1	84435.4	65636	118975	48950.2	42619.5	218335	252552	175764	41870.4
769940000	40831.2	45532.6	63981.7	87177.6	86027	65947.5	119205	48979.8	42897.1	222678	257412	176711	42568.4
770423000	41068.3	45614.9	64084.8	88446.2	87634.2	66227.4	119385	48987.9	43146.3	227178	262358	177638	43266
770905000	41315.6	45679.4	64172.3	89754.2	89281	66473.1	119532	48968.2	43362.5	231844	267379	178538	43949.7
771387000	41587.5	45724.6	64251.1	91130.5	91011.8	66696.6	119681	48925.8	43556.2	236699	272479	179428	44629.6
771869000	41903.6	45758.7	64334.3	92597.5	92873.4	66917.8	119864	48873.2	43745.8	241754	277663	180345	45330.2
772351000	42278.1	45793.1	64432.6	94156	94888.3	67151.1	120092	48824	43946	246992	282930	181316	46072.2
772833000	42713.1	45834.8	64546.2	95787.1	97045.1	67398.4	120346	48786.2	44158.4	252365	288255	182342	46855.9
773315000	43199.2	45882.1	64664.1	97462	99301.6	67649.5	120588	48760.7	44372.1	257786	293590	183397	47658.4
773797000	43721.7	45925.8	64769.9	99160.1	101606	67890.2	120790	48742.9	44570.4	263164	298870	184436	48440.9
774280000	44270.5	45955.6	64852	100880	103915	68112.8	120941	48728.1	44742.7	268416	304025	185424	49168.5
774762000	44845.6	45966.1	64910.2	102636	106202	68321.5	121060	48715.4	44888.6	273476	308982	186343	49821.3
775244000	45456.1	45961.7	64956.9	104443	108448	68529.8	121180	48707.2	45018.6	278283	313666	187197	50401.2
775726000	46110.8	45952.1	65008.8	106298	110625	68750.7	121320	48706.6	45143.3	282762	317996	188000	50921
776208000	46807.4	45948.8	65077.4	108161	112672	68985.5	121472	48712.1	45264.9	286805	321866	188756	51389.8
776690000	47523.9	45954.8	65159.9	109964	114497	69218.3	121592	48714.4	45370.4	290268	325157	189440	51799.5
777172000	48220.9	45963.6	65237.9	111625	115997	69420.9	121624	48699	45436	293005	327752	190011	52125
777654000	48846.7	45959.8	65283.5	113065	117077	69562.6	121519	48649.5	45436	294889	329555	190418	52333.7
778137000	49353.1	45928.1	65272.1	114235	117686	69624.8	121262	48556.5	45357.5	295856	330523	190632	52405.5
778619000	49707.4	45860.3	65193.1	115110	117819	69608.3	120875	48420.6	45205.9	295911	330666	190655	52345
779101000	49892.2	45759.4	65051.4	115684	117515	69531.3	120408	48253.1	45004.6	295118	330040	190528	52184.2
779583000	49905	45637.5	64863.8	115948	116825	69416.8	119905	48069.2	44781.2	293566	328731	190303	51967.9
780065000	49749.8	45508.2	64647.6	115882	115795	69281.7	119390	47881.5	44555.1	291348	326826	190023	51734.4
780547000	49432.4	45379.5	64412.9	115459	114462	69128	118854	47695.5	44330.2	288558	324419	189702	51503.5
781029000	48960.5	45248.9	64158.6	114661	112858	68945.6	118271	47507.8	44094	285290	321599	189331	51271.2
781511000	48348.6	45106	63875.8	113504	111034	68721.5	117618	47312	43828.4	281662	318467	188887	51020.7
781993000	47625.4	44937.6	63558.3	112044	109070	68451.5	116897	47103.8	43521.5	277826	315148	188359	50740.8
782476000	46831.8	44738	63209.4	110371	107069	68146.8	116138	46886.3	43177.1	273951	311776	187770	50438.7
782958000	46017.9	44511.7	62845	108583	105141	67831.9	115388	46668.5	42813.5	270209	308490	187168	50141.7
783440000	45233.8	44273.7	62489.5	106772	103378	67535.4	114690	46462.3	42457.1	266750	305419	186618	49887.5
783922000	44513.9	44040.8	62164.9	104995	101830	67275.7	114057	46275	42127.5	263668	302655	186169	49703.1
784404000	43874.7	43826	61883.6	103280	100502	67056.2	113474	46105.2	41832.3	261017	300258	185840	49594.1
784886000	43313.9	43633.5	61644.4	101639	99372.3	66865.9	112903	45943.2	41564.9	258812	298255	185614	49542.2
785368000	42819.9	43458.6	61436.1	100084	98414.1	66690.1	112314	45776.9	41314	257054	296653	185457	49518.2
785850000	42381	43293.9	61244.4	98636.6	97616.1	66520.5	111699	45597.7	41071.8	255750	295451	185338	49499.9
786332000	41993.1	43135.8	61060.9	97333	96991.9	66362.4	111081	45406.1	40842.7	254917	294650	185251	49486.6
786815000	41660.7	42987.6	60885.6	96203.3	96568.1	66231.3	110499	45210.9	40640.6	254578	294253	185216	49500.5
787297000	41390.5	42858.7	60725.4	95260.9	96367.5	66145.4	109990	45026	40481.8	254743	294258	185267	49574.1
787779000	41183.1	42757.9	60587.4	94490.8	96389.6	66112.2	109567	44862	40374	255400	294651	185428	49732
788261000	41028.7	42687.9	60473	93856.4	96608	66123.7	109213	44722.3	40310.7	256514	295402	185695	49975.2
788743000	40907.1	42642.2	60376.8	93310.2	96980.3	66159.1	108891	44602.1	40272	258032	296467	186037	50279.4
789225000	40796.7	42607.3	60290.8	92816.4	97471.2	66194.3	108570	44493	40234.8	259908	297803	186409	50609.1
789707000	40685	42570.7	60209.8	92363.1	98072.4	66217.2	108237	44389.9	40186	262117	299377	186780	50937.5
790189000	40573.4	42526.5	60136.3	91962	98806.6	66231.1	107914	44294.2	40128.1	264657	301171	187142	51260.4
790672000	40476.6	42479.9	60079.3	91634.5	99716.2	66254.3	107637	44213.5	40078.6	267538	303177	187522	51598.5
791154000	40413.1	42442.1	60049.1	91393.5	100836	66306.3	107439	44156.2	40058.3	270756	305386	187951	51982.1
791636000	40396.9	42425	60048.5	91230.2	102174	66396.8	107329	44124.9	40080.4	274276	307771	188450	52433.4
792118000	40427.6	42431.6	60070.2	91113.9	103699	66516.6	107284	44111.7	40141.2	278020	310283	189007	52948.1
792600000	40492.7	42453.8	60096.6	91004.7	105356	66640.7	107264	44100.7	40221.9	281892	312854	189577	53496.1
793082000	40572.8	42474.2	60108.4	90867.4	107078	66738.4	107225	44073.1	40296.4	285782	315408	190099	54031.4
793564000	40653	42475.4	60093.5	90687.2	108814	66788.3	107144	44016.9	40346.4	289604	317873	190527	54517.3
794046000	40730.3	42448.6	60054.1	90467.7	110540	66787.5	107028	43932.8	40369.3	293296	320194	190850	54940.5
794528000	40811.6	42397.6	60004.6	90220.4	112240	66751.2	106900	43833.8	40377.5	296802	322318	191090	55313.2
795011000	40907.1	42336.7	59962.6	89947.4	113891	66700.8	106779	43738.8	40388.9	300050	324182	191285	55658.5
795493000	41020.1	42281.8	59938.9	89630.4	115445	66653	106664	43662.7	40413.8	302935	325702	191461	55989.3
795975000	41139.2	42243.1	59928.7	89230.8	116813	66610	106521	43609.5	40446.2	305302	326761	191610	56292.4
796457000	41240.5	42218.7	59914.1	88705.2	117890	66559.3	106302	43570.9	40464.5	306988	327234	191688	56529.4
796939000	41295.9	42196.2	59871.2	88021.6	118581	66483	105960	43529.9	40441	307846	327008	191641	56652.4
797421000	41282.2	42159.7	59781.6	87171.7	118819	66367.5	105473	43469.6	40353.5	307783	326002	191424	56624.8
797903000	41191.7	42098.1	59642.1	86171.8	118586	66211.3	104848	43380.7	40198	306769	324186	191032	56441.1
798385000	41030.3	42010.1	59464.1	85049.3	117899	66024.8	104114	43263.7	39986.5	304826	321572	190497	56127.1
798867000	40812.2	41902.4	59267	83827.9	116787	65821.4	103303	43125.4	39740.9	301998	318201	189873	55725
799350000	40548.3	41783.3	59064.8	82513.9	115272	65606.4	102426	42972.6	39478.9	298325	314116	189200	55269
799832000	40240.3	41655.6	58859.2	81097.8	113362	65373.2	101472	42807	39206.3	293844	309362	188492	54770.1
800314000	39880.7	41512.4	58637.7	79564	111064	65104.2	100419	42623.9	38915.8	288591	303980	187727	54214.5
800796000	39460.2	41341.2	58383.2	77907.3	108399	64782.3	99249.7	42416.3	38595.2	282624	298017	186873	53579.8
801278000	38976.1	41129	58083.3	76140.9	105417	64400.6	97971.7	42181.1	38236.6	276031	291529	185909	52853.8
801760000	38439	40872	57740.8	74295.5	102195	63968.1	96619.2	41923.5	37844.7	268922	284590	184851	52052.1
802242000	37869.3	40577.8	57373.5	72404.7	98809.9	63505.9	95238.4	41656.2	37434.9	261404	277270	183745	51214
802724000	37291.8	40264.7	57007.7	70494.2	95329.9	63037.5	93871.1	41395.5	37026.6	253569	269640	182651	50388.9
803207000	36723.8	39952.8	56665.4	68570.9	91790.5	62577.1	92533.5	41152.9	36631.7	245480	261755	181613	49612.2
803689000	36168.5	39655.6	56354.6	66625.8	88197.5	62123.7	91214.2	40930	36248.2	237177	253657	180638	48889.8
804171000	35617.2	39376.4	56067	64644.9	84544.3	61663.9	89883.9	40717.6	35862.4	228700	245380	179695	48198.3
804653000	35056.7	39109.4	55784.3	62623.9	80834.4	61183.4	88516.6	40501.1	35458.2	220103	236959	178742	47504.2
805135000	34480.3	38847.2	55490.8	60576.4	77096.2	60678	87108.4	40269.6	35028.5	211465	228430	177753	46787.7
805617000	33894.3	38587.5	55181.5	58533.7	73384.9	60159.6	85681.3	40019	34582.4	202887	219844	176741	46058.8
806099000	33318.1	38337.7	54866.1	56531.8	69766.7	59652.6	84273.9	39756.2	34142.3	194473	211252	175760	45358.2
806581000	32774.2	38110.6	54562	54596.9	66294	59182.2	82919.5	39492.7	33733.4	186305	202706	174876	44735.7
807064000	32280.7	37919.6	54286.1	52737.9	62994.6	58763.9	81632.9	39238.8	33373.4	178445	194256	174146	44230.8
807546000	31841	37768.8	54043.9	50945.3	59865.2	58395.4	80402.5	38997	33062.6	170922	185941	173583	43849.6
808028000	31445.1	37650.3	53827.5	49200.9	56884.6	58060.1	79200.6	38761.9	32786.2	163745	177787	173157	43564.6
808510000	31074.9	37545.8	53619.7	47489.3	54031.8	57735.9	77999.6	38523.6	32522.4	156919	169814	172809	43327.6
808992000	30715.6	37436.1	53404.4	45808.7	51303.4	57409.5	76790.3	38275.1	32255.7	150449	162032	172483	43095.8
809474000	30363.7	37309.5	53174.7	44170.4	48717.6	57081.6	75585.4	38018.1	31985.7	144345	154456	172148	42849.6
809956000	30027	37165.2	52935.4	42593.5	46306.8	56766.8	74413.1	37763.1	31726.2	138626	147100	171802	42593.5
810438000	29719.2	37013.2	52697.9	41093.2	44098.2	56481.8	73297.3	37525.2	31496.2	133303	139984	171456	42344.5
810920000	29449.1	36865.4	52473.3	39673.3	42099.9	56235.4	72245	37316	31307.7	128378	133130	171114	42112.2
811403000	29215	36728.4	52264.4	38324.8	40293.4	56021.3	71240.8	37138.3	31158.9	123837	126557	170758	41886.3
811885000	29003.1	36599	52065.4	37033.3	38643.2	55820.2	70256.9	36984.5	31033.5	119656	120270	170354	41640.5
812367000	28794	36466.5	51866.1	35786.8	37110.2	55610.1	69270	36840.1	30910.1	115806	114263	169871	41350.7
812849000	28571.7	36319.7	51660.7	34582.3	35667.6	55376.8	68275.8	36690.2	30773.2	112257	108519	169313	41014.8
813331000	28331.5	36155.2	51453.9	33426.8	34309.1	55122.2	67292.8	36527.6	30621.6	108989	103019	168727	40665.4
813813000	28081.2	35981	51260.2	32330.4	33044.8	54862.4	66354.1	36354.2	30469.1	105990	97750.8	168196	40360.7
814295000	27835.6	35814.5	51098.7	31298.9	31887.9	54618.7	65490.5	36178.3	30335	103253	92713.3	167801	40162.2
814777000	27606.9	35673.4	50981.2	30327.3	30842.4	54405.4	64712.6	36008.6	30232.3	100769	87916	167585	40101.3
815259000	27398	35568.4	50907.4	29400.7	29895.9	54224.2	64006.7	35850.5	30161.2	98519.7	83372.1	167534	40167.1
815742000	27202.1	35497.8	50863.3	28501.3	29024.3	54064.6	63341.6	35702.8	30106.6	96481.9	79087	167576	40306.8
816224000	27007.9	35450	50830.1	27618.7	28205	53913.4	62687.9	35560.9	30049.9	94627.8	75053.3	167631	40458.9
816706000	26807.2	35409.5	50792.5	26755.4	27427.4	53763.5	62031.1	35421.7	29977.3	92933.4	71250.6	167641	40579.2
817188000	26602.7	35365.6	50747.9	25927.1	26697.7	53622.1	61379.8	35287	29889.7	91382.5	67655.3	167605	40665.2
817670000	26407.4	35317	50707.1	25154	26033	53505.5	60757.2	35164	29800.5	89969.2	64250	167574	40752.9
818152000	26239	35270.2	50688.5	24453.6	25450.1	53432.6	60186.7	35062.9	29728.3	88692.1	61032.7	167622	40895.4
818634000	26111.7	35232.8	50707.6	23830.8	24951	53412.2	59676	34989.9	29685.6	87547.5	58015.8	167801	41127
819116000	26027.7	35206.4	50769	23278.6	24521	53436.9	59211.2	34944.6	29669.9	86524.1	55217.5	168107	41442.9
819599000	25977	35183.5	50864.3	22782.2	24131.9	53485.2	58762.5	34918.6	29665.2	85600.1	52652.7	168483	41799.6
820081000	25943.3	35150.3	50979.1	22328.7	23757.9	53531.3	58300.8	34900.3	29650.3	84748.8	50322.1	168851	42139.7
820563000	25912.4	35095.4	51100.2	21914.4	23389	53558.7	57813.3	34880.5	29611.1	83948.8	48211.6	169158	42427.8
821045000	25878.2	35016.2	51222.8	21545.4	23034.8	53564.3	57308.7	34855.7	29548.2	83188.2	46297.1	169407	42670.1
821527000	25844.5	34922.5	51348.9	21232.4	22719.3	53560.2	56812.4	34828.2	29476.2	82469.1	44553.7	169655	42913.7
822009000	25819.2	34832.2	51482	20981.6	22465.4	53562.5	56349.5	34802.3	29413.8	81802.9	42964.6	169979	43216.8
822491000	25806.9	34763	51616.6	20789.4	22282.9	53581.7	55932.3	34777.4	29373.9	81202.8	41519.4	170431	43618
822973000	25802.1	34723	51734.8	20640.5	22159.7	53614.7	55553.2	34746.5	29354	80675.4	40211.6	171006	44108.3
823455000	25790.9	34707	51810.7	20515.1	22069.5	53647.5	55189.4	34697.3	29338.5	80218	39032.3	171642	44638.4
823938000	25755.5	34698.1	51819.2	20397	21982.2	53662.2	54817.7	34618.2	29306.5	79820.9	37966.8	172256	45142.4
824420000	25684.4	34678.2	51752.8	20282.4	21881.8	53649.5	54428.9	34505.7	29244.5	79474.8	36999.2	172799	45581.1
824902000	25578.4	34637.4	51628.6	20181.3	21772.2	53614.9	54032.7	34369.3	29154.9	79177.6	36120.2	173286	45965.4
825384000	25451.7	34578.1	51488	20112.6	21673.5	53577.1	53654.1	34230.2	29055.1	78937.2	35334.8	173797	46354
825866000	25324.3	34513.5	51382.4	20094.3	21608.7	53558.3	53316.7	34113.2	28967.3	78767.1	34664.4	174432	46820
826348000	25213.6	34459.9	51356	20135.8	21590.5	53574	53030.7	34037.9	28907.9	78679.8	34139.5	175260	47411.1
826830000	25127.6	34428.7	51434.3	20235.2	21614.4	53626.7	52786.7	34012.9	28878.3	78678.5	33789.6	176287	48126.2
827312000	25063.1	34419.7	51616.7	20382.1	21662	53705.6	52562.4	34032.8	28866.7	78754.8	33629.2	177460	48920.2
827795000	25010.6	34425.1	51885.1	20565.8	21712.5	53796.3	52334.7	34084.1	28855.9	78891.9	33653.1	178713	49738.7
828277000	24962.9	34435.1	52218	20780.4	21756.2	53889.1	52094.8	34152.9	28835.7	79071.8	33840.7	180031	50561.8
828759000	24920	34446.5	52604.1	21028.2	21799.7	53985.8	51852.1	34232.7	28810.8	79284.3	34168.8	181477	51431.5
829241000	24891.5	34466.6	53052.1	21315	21863.7	54098.1	51630	34327.2	28799.8	79530.1	34623.9	183196	52444.7
829723000	24890	34510.5	53585.7	21644.6	21970.8	54238.1	51451.9	34448.1	28826.7	79818.1	35210.1	185363	53721.1
830205000	24923.1	34593.2	54233.4	22013	22131.9	54410	51326.9	34607.7	28908.1	80157.1	35945.8	188129	55354.3
830687000	24989	34723.3	55018.7	22408.2	22341.7	54603.6	51244.5	34814.8	29048.2	80550	36855.7	191612	57409.1
831169000	25074.1	34900.2	55952.7	22815.6	22580.7	54797.7	51179.8	35073.1	29240.6	80988.3	37960.5	195949	59951.8
831651000	25161.5	35117.8	57037	23227.2	22828.9	54971.6	51108.5	35383.3	29479.9	81457.4	39270.2	201364	63103.8
832134000	25237.1	35373.2	58271.1	23646.3	23075.9	55114	51018.6	35750.3	29773.3	81941.6	40788.2	208274	67110.8
832616000	25297.4	35673.9	59662.6	24089	23328.3	55230.9	50917.4	36186	30147.6	82432.9	42520.2	217271	72336.4
833098000	25349.7	36037.1	61229.7	24575.1	23604.1	55341.6	50825.2	36709.6	30637.9	82934.1	44480.7	228947	79141.4
833580000	25406.6	36482.9	62995.8	25121.4	23922.7	55469.3	50764.1	37342.5	31273	83455.7	46695.8	243648	87726.3
834062000	25477.9	37017.5	64977.2	25731.2	24291.7	55629.8	50743.4	38099.1	32048.9	84008.8	49191	261047	97870.2
834544000	25564.3	37622.3	67168.1	26394.8	24702.6	55823.3	50754.4	38979.1	32918.6	84597.9	51974.9	279889	108806
835026000	25656.8	38246.6	69529.9	27093	25134.8	56036	50775.6	39963.1	33786.6	85218.2	55021.8	297638	119068
835508000	25742.6	38817.2	71985.8	27807.2	25567.1	56249.7	50785.3	41014.8	34533.8	85858.8	58260.1	310828	126755
835991000	25812.7	39261.2	74432	28528	25991.6	56453.1	50775.7	42087.6	35054.6	86510.2	61582.6	316100	130085
836473000	25867.7	39521.5	76731.6	29255.8	26416.3	56647.4	50755.1	43124.8	35277	87170.3	64844.5	311189	127839
836955000	25917.9	39576.8	78730.8	29996.7	26859.5	56844.9	50744.2	44066.2	35189.5	87846.3	67888.1	296206	119972
837437000	25976.2	39443.2	80273.9	30753.7	27335.1	57060	50760.7	44849.2	34833.4	88550.2	70564.1	273534	107593
837919000	26050.8	39164.7	81198.6	31519.3	27841.3	57298	50808.8	45404.3	34289.5	89290.9	72727.2	247036	92697.9
838401000	26138.5	38793.2	81370.5	32275.9	28354.1	57548.8	50874.1	45664.6	33647.2	90067	74261	220574	77465.2
838883000	26225.5	38371.6	80706.8	33002.6	28836.7	57790.7	50931.9	45576.8	32980.3	90865.5	75090.1	197037	63680.9
839365000	26292.2	37926.3	79194.9	33683.5	29252.1	57997.4	50959.3	45111.3	32341.5	91665.1	75190.8	178227	52572.7
839847000	26324.7	37465	76909.8	34319.2	29582.7	58153.6	50951.5	44277.4	31756.5	92447.7	74607.1	164653	44584
840330000	26320.5	36986.8	74002	34925	29836.5	58260.4	50926	43123.9	31232.9	93205.4	73450.2	155917	39545.5
840812000	26290	36491.6	70686.2	35528.2	30044.9	58335.5	50915.8	41738	30771.3	93944.7	71898	151044	36874.9
841294000	26249.8	35987.6	67186.9	36153.1	30245.8	58402.4	50953	40220.7	30370.3	94681.1	70156.7	148880	35848.8
841776000	26215.4	35490.8	63710.7	36813.9	30468.8	58480	51055.2	38672.8	30029.1	95432.6	68438.6	148364	35796
842258000	26194.4	35021.5	60429.2	37511.8	30726.7	58575.2	51217.7	37181.5	29744.6	96212.6	66945.3	148669	36199
842740000	26184.3	34595.9	57451.7	38240.1	31014.4	58682.1	51420.2	35805	29511.5	97025.7	65830.8	149326	36775.1
843222000	26178.4	34224.2	54837.2	38992.7	31320.8	58789.8	51639.8	34576.6	29322.6	97872.9	65209.5	150119	37403.8
843704000	26171.7	33909.9	52606.3	39773.5	31639.7	58891.3	51864.8	33509.9	29173	98757.3	65160.9	150976	38052.7
844187000	26167.4	33653.4	50752	40595.5	31976.1	58990.4	52102.5	32606.2	29063.2	99688.6	65726.6	151872	38715.1
844669000	26176.3	33455.6	49252.8	41476.4	32344.2	59099.6	52372.5	31860.7	28998.4	100682	66914.4	152771	39373.5
845151000	26211.6	33318.1	48075	42426.5	32757.4	59233.2	52694.6	31263.7	28984.9	101751	68679.5	153621	40001.4
845633000	26280.3	33240.7	47176.8	43439.5	33215.9	59398	53072.2	30801.2	29023.4	102893	70914.1	154390	40582.8
846115000	26378.1	33216.1	46503.9	44490.6	33704.5	59588	53487.8	30450.9	29104.7	104086	73424.1	155079	41123.4
846597000	26489.5	33227.6	45993.3	45542.1	34196	59787.9	53906.8	30183.2	29209.1	105284	75938.6	155724	41649.2
847079000	26595.4	33252.7	45588	46559.9	34667.7	59982.6	54295.5	29968.7	29314.3	106437	78175.3	156364	42185.8
847561000	26680.9	33267.9	45241.4	47522.1	35109.6	60164.8	54633.6	29781.5	29401.2	107497	79877.2	157016	42743.7
848043000	26742.4	33257	44928.8	48426.8	35533.7	60342.3	54924	29606.8	29461.9	108442	80899.4	157662	43308.6
848526000	26787.9	33217.6	44647.8	49289	35963.6	60532.3	55189.1	29443	29500.5	109281	81251.5	158261	43851.8
849008000	26832.2	33159.4	44410.2	50131	36425.5	60753	55458.5	29296.4	29528.3	110048	81099.4	158777	44346.8
849490000	26887.9	33099.3	44229.3	50972.3	36932.2	61012.4	55753.7	29175.7	29556.2	110791	80719.5	159206	44787
849972000	26958.6	33052.4	44109.5	51822.7	37476.8	61303	56080.3	29084	29587.2	111555	80401.6	159581	45189.9
850454000	27038.7	33026.1	44041.8	52685	38037.8	61604	56430.6	29016.7	29616.7	112372	80403.8	159962	45588.9
850936000	27118.1	33018.8	44008.6	53559.8	38592	61892.8	56793.3	28963.2	29635.6	113256	80875.5	160400	46015.1
851418000	27191.2	33023.7	43993.8	54452.1	39128.1	62156.9	57166.2	28913.1	29639	114209	81848.7	160918	46481.1
851900000	27261.2	33035.3	43988.6	55373.6	39651.6	62398.6	57559.8	28860.6	29630.7	115225	83263.8	161497	46977.7
852382000	27340.6	33053.8	43997.4	56338	40181.5	62634.2	57994.6	28807.6	29624.5	116300	85015.8	162092	47481.4
852865000	27445.1	33086.4	44030.2	57354.4	40736.3	62882.5	58486.7	28761.3	29636.6	117429	87005.9	162664	47969.5
853347000	27585.9	33143	44095.5	58422.4	41323.1	63155.3	59039.2	28729.3	29680.3	118610	89160.1	163194	48432.1
853829000	27762.5	33229.8	44191.2	59530.4	41932	63449.5	59636.6	28714.1	29757.8	119831	91443.6	163696	48875.9
854311000	27963.4	33345.2	44303.3	60663.1	42541.8	63750.4	60252.8	28711.2	29860	121082	93844.9	164206	49317.3
854793000	28170.8	33479.7	44410.1	61807.9	43130.9	64040.2	60862.4	28711.7	29971.7	122348	96356.7	164758	49771.7
855275000	28370.3	33621.2	44494.9	62962.5	43692.4	64309.5	61456.2	28707.6	30081	123618	98966.6	165360	50242.4
855757000	28556.8	33761	44552.7	64134.1	44236.3	64563.5	62044.2	28695.5	30185.2	124892	101658	165994	50720.2
856239000	28736	33898.2	44594.5	65334.2	44784.8	64820.3	62650.6	28679.6	30291.6	126176	104416	166624	51188.5
856722000	28917.6	34039.7	44641.5	66568.6	45358	65100.3	63297.6	28668.4	30412	127479	107246	167216	51635.3
857204000	29109.1	34195.2	44714.6	67832.3	45961	65416.1	63993.6	28670	30554.7	128809	110163	167756	52059.8
857686000	29308.7	34371.8	44827.7	69110.2	46580.1	65766.4	64726.3	28688.5	30718.9	130161	113197	168260	52473.2
858168000	29506	34569.7	44981.7	70386.4	47190.8	66138.6	65470.9	28722.3	30893.3	131527	116370	168758	52892.4
858650000	29687.3	34782.8	45169.7	71652.4	47770.7	66517.5	66202.9	28767.5	31062.4	132894	119692	169280	53329.2
859132000	29843.3	35003.2	45384.1	72914.8	48313.9	66895.3	66911.7	28821.7	31213.2	134256	123162	169841	53785.4
859614000	29975.3	35228	45622.3	74191.9	48835.7	67277	67606.4	28887.4	31343.3	135620	126772	170434	54252.2
860096000	30095.2	35462	45890.7	75505.1	49364.6	67677.4	68310.1	28972.5	31459.9	137003	130524	171038	54715.6
860578000	30219.4	35716.7	46196.1	76866	49929.1	68111.6	69045.6	29086.2	31575.7	138423	134434	171633	55166.1
861061000	30360	36005.1	46539.8	78269.3	50540.6	68582.8	69821	29232.6	31699.5	139894	138532	172215	55604.3
861543000	30520	36334.6	46909.4	79693.4	51188.9	69078	70625.6	29407.1	31831.8	141420	142858	172794	56040.9
862025000	30692	36703.7	47279.5	81110.9	51847.2	69571.1	71436.4	29596.5	31963.8	142990	147445	173393	56491.1
862507000	30864.6	37102.2	47621.1	82504.7	52489.2	70035	72232.9	29783.8	32083.9	144598	152316	174029	56966.1
862989000	31030.5	37517.1	47911.4	83875.9	53100.7	70451.4	73011	29954.9	32185.7	146238	157487	174706	57469.2
863471000	31191.8	37938.7	48143.3	85246.1	53687	70819.4	73787.4	30104.2	32272.2	147924	162978	175412	57995
863953000	31360.2	38364.7	48327.3	86646.1	54267.2	71151.6	74592.2	30235.5	32356.9	149677	168823	176130	58534.3
864435000	31551.5	38799.9	48484.8	88104.8	54861.3	71464.8	75455.3	30359.2	32456.6	151530	175085	176847	59079.7
864918000	31777	39252	48636	89636.6	55476.4	71769.5	76391.5	30484.7	32583.1	153511	181852	177560	59630.4
865400000	32037.4	39725.7	48789.6	91239.3	56103.2	72062.7	77395.2	30614.9	32736.8	155640	189229	178285	60191
865882000	32322.9	40221.7	48940.9	92901.8	56719.9	72331.4	78447.9	30746	32907.3	157931	197337	179042	60768.7
866364000	32619.5	40738.4	49076.2	94615	57308.8	72562.2	79532.7	30868.8	33079.7	160404	206308	179850	61368.1
866846000	32916.5	41277.9	49185.4	96381	57869.1	72751.5	80649	30976.2	33243.8	163087	216274	180714	61989.1
867328000	33213.7	41852.1	49268.5	98213.1	58420.2	72909.9	81817.3	31066.8	33400.1	166028	227373	181629	62627.6
867810000	33520.2	42483.6	49340.2	100128	58995.6	73059.1	83070.4	31146	33559	169286	239731	182586	63279
868292000	33849.8	43200.3	49422.3	102132	59625.9	73219.7	84436.2	31222	33735.4	172910	253434	183580	63942.7
868774000	34211.9	44028.2	49533.2	104216	60326.4	73401.7	85923.1	31301.3	33939.4	176933	268482	184618	64622.9
869257000	34606	44979.3	49678.2	106353	61090.8	73598.2	87512.5	31383.2	34169.1	181348	284762	185712	65325.9
869739000	35021.3	46046.7	49845.2	108511	61897.2	73790.1	89166.7	31459.6	34411.9	186110	302023	186874	66056.4
870221000	35440.6	47203.5	50008.7	110658	62721.1	73955.2	90840.8	31518.4	34648.6	191133	319852	188100	66812.1
870703000	35850	48410.7	50142.9	112777	63550.1	74081.5	92501.8	31549.6	34864.1	196310	337746	189366	67582.4
871185000	36243.7	49625.3	50230.9	114859	64386.5	74173.1	94133.4	31551.2	35053.1	201521	355156	190630	68349.4
871667000	36623.9	50803.9	50270.3	116894	65241.2	74246.1	95729.1	31528.3	35220.4	206631	371514	191834	69089.9
872149000	36996	51908.6	50270.2	118857	66118.4	74318.8	97280.2	31490.8	35375.8	211501	386331	192924	69782.1
872631000	37361.4	52903.2	50243.1	120704	67004.5	74400.5	98761.9	31446.5	35525.3	215983	399188	193858	70407.6
873114000	37712.7	53748.6	50197.1	122378	67863.6	74486.6	100129	31397.9	35665.8	219919	409755	194607	70951.8
873596000	38035.1	54408.5	50131.4	123824	68651.3	74561.9	101333	31340.4	35785.8	223173	417802	195160	71406.1
874078000	38312.1	54849	50037.9	125012	69329.3	74610.6	102332	31265.8	35870.9	225644	423197	195514	71765.2
874560000	38532.8	55046.1	49908.6	125946	69881.4	74626.9	103113	31167.7	35912.1	227279	425904	195668	72028.7
875042000	38697.4	54991.4	49742.2	126659	70317.4	74620.1	103690	31045.7	35910.7	228085	425966	195624	72199.8
875524000	38815	54691.7	49544.9	127197	70665.4	74611.2	104099	30905.6	35879.2	228109	423496	195384	72285.4
876006000	38897.8	54164.7	49328.2	127600	70952.6	74621.9	104372	30755	35834.2	227418	418661	194960	72294.8
876488000	38952.5	53431	49100.3	127889	71190.1	74661.9	104529	30598.3	35787.9	226079	411661	194369	72238.1
876970000	38977.9	52511.3	48860.9	128064	71369.6	74725.3	104568	30432.8	35742.9	224155	402752	193639	72125
877453000	38965.1	51425	48601.2	128122	71471.5	74792.6	104479	30248.3	35694	221715	392248	192804	71963.6
877935000	38905.9	50192.1	48309.2	128070	71483.5	74844.4	104260	30034.5	35632.9	218839	380504	191897	71762
878417000	38800.3	48842.7	47977.6	127937	71415.1	74870.3	103933	29785	35557.2	215638	367934	190949	71529.6
878899000	38661.3	47418.9	47610.9	127771	71301.8	74876.6	103546	29503.2	35474.2	212252	354968	189989	71279.8
879381000	38510.5	45970.4	47225.4	127621	71192.8	74881.9	103156	29202.2	35399.8	208819	341989	189040	71028.5
879863000	38372.6	44552.6	46844.8	127527	71136.8	74908	102816	28900.1	35351.4	205473	329336	188126	70793.7
880345000	38264.8	43212.7	46490.3	127500	71160.5	74966.9	102556	28611.8	35339.2	202312	317242	187272	70591.1
880827000	38189.7	41977.9	46170.7	127526	71261.9	75055	102370	28342.9	35360.3	199381	305810	186494	70428.8
881309000	38137.6	40854.1	45883.2	127579	71416.5	75155.2	102232	28088.3	35400.3	196681	295022	185800	70306.7
881792000	38093.1	39825	45615.9	127632	71592.7	75246.8	102111	27835.1	35439.9	194175	284743	185178	70215.8
882274000	38044.6	38864	45357	127674	71769.6	75317.7	101984	27570.8	35466.2	191807	274766	184607	70143.6
882756000	37990.2	37942	45102.6	127707	71942.5	75369.5	101850	27287	35476.3	189516	264848	184052	70077.2
883238000	37938	37039.5	44859.7	127738	72120.8	75415.5	101718	26984.3	35479.2	187252	254792	183485	70008.9
883720000	37900.6	36149.5	44640.7	127768	72315.9	75471.5	101596	26670.3	35488.3	184986	244499	182888	69937.5
884202000	37887.6	35276.2	44458.5	127789	72529	75546.6	101484	26354.9	35513.4	182711	234000	182263	69867.5
884684000	37900.1	34429.2	44317.2	127789	72747.7	75636.7	101370	26045.6	35554.7	180446	223459	181627	69805.2
885166000	37931	33620.2	44210.6	127759	72953.2	75728.8	101236	25745.7	35603.7	178237	213139	181009	69757.9
885649000	37970.7	32859.9	44125.1	127712	73132.4	75808.2	101080	25456.5	35647.8	176155	203373	180438	69731.1
886131000	38014.7	32158.7	44048.2	127685	73290.5	75870.1	100918	25180.2	35679.6	174284	194469	179938	69730.5
886613000	38067.3	31528.8	43974.5	127728	73452.5	75923	100790	24922.3	35702.1	172707	186676	179522	69761.9
887095000	38141.2	30985	43907.8	127891	73655.1	75986	100745	24692.4	35727.1	171494	180163	179196	69832.2
887577000	38249.6	30541.2	43856.4	128205	73928.8	76078.4	100821	24499.8	35769.2	170680	174988	178959	69947.7
888059000	38399.4	30205.5	43826.7	128669	74285.8	76209.6	101031	24348.9	35837.6	170260	171114	178810	70111.9
888541000	38586.7	29976.4	43817.3	129258	74715.4	76375.2	101360	24236.5	35931.5	170193	168423	178744	70323.4
889023000	38799.1	29840.5	43818.5	129939	75193.3	76560.9	101775	24151.9	36040.7	170415	166748	178756	70576.4
889505000	39021.1	29776.1	43816.8	130684	75696.1	76751	102246	24081.5	36153.1	170856	165889	178835	70861.6
889988000	39244.3	29758.8	43803.1	131487	76214.3	76939.3	102757	24014.2	36261.7	171457	165644	178969	71171.1
890470000	39470.7	29771.3	43778.2	132357	76756.1	77132.9	103315	23947	36370.3	172180	165849	179142	71500.5
890952000	39711.9	29804.8	43754	133313	77339.7	77347.3	103940	23884.1	36491.4	173007	166374	179343	71850.7
891434000	39981.3	29858.6	43747.8	134359	77976.9	77596.8	104649	23834.1	36639.1	173925	167131	179561	72224.4
891916000	40285	29934.8	43772.1	135484	78661.4	77883.4	105442	23803.2	36820.3	174923	168075	179794	72623.5
892398000	40616.4	30033	43828.8	136655	79365.1	78193.1	106298	23790.7	37029.8	175978	169174	180038	73044.3
892880000	40958.4	30145.5	43907.9	137838	80049.4	78500.3	107183	23789.6	37251.7	177061	170404	180294	73477.4
893362000	41291.4	30261	43993.3	139011	80684.5	78781.7	108072	23789.5	37467.9	178148	171741	180556	73911.4
893845000	41601.6	30368.5	44070.5	140176	81261.6	79025.4	108958	23783.5	37666.3	179228	173158	180822	74336.1
894327000	41888.5	30464.3	44134.6	141357	81798.9	79238.3	109856	23772.1	37847.1	180305	174632	181089	74747.4
894809000	42162.7	30553.6	44191.8	142581	82329.4	79439.5	110794	23763.3	38020.8	181396	176156	181356	75149.7
895291000	42440.2	30649	44254.7	143870	82885.6	79652.6	111793	23769.4	38202	182519	177732	181630	75552.6
895773000	42732.5	30763.3	44333.5	145221	83482.1	79891.1	112854	23799.7	38399.4	183681	179373	181916	75966.8
896255000	43041	30902.6	44430	146616	84109.9	80153.9	113955	23854.9	38611.1	184875	181092	182220	76398.7
896737000	43356.5	31062.9	44536	148030	84746.1	80427.5	115060	23926.5	38824.7	186082	182892	182544	76849.2
897219000	43667.5	31231.5	44638.5	149448	85369.6	80696.5	116139	24000.9	39025.1	187283	184766	182883	77313.9
897701000	43967.6	31393.8	44728.4	150874	85977.2	80954.5	117187	24066.1	39203.5	188473	186701	183230	77787
898184000	44261.1	31539.4	44806.1	152328	86588.1	81208.7	118222	24116.6	39361.8	189660	188683	183578	78263.5
898666000	44562	31666.9	44882.7	153836	87234.6	81476.3	119274	24155.4	39512.7	190864	190708	183923	78742.1
899148000	44887.5	31782.4	44972.7	155405	87945	81773.6	120372	24191.3	39670.8	192105	192782	184265	79223.6
899630000	45249.5	31895.6	45087.8	157026	88729.6	82107.7	121522	24232.6	39846.2	193392	194914	184610	79708.5
900112000	45648.3	32012.6	45227.2	158670	89574.4	82470.4	122709	24282.6	40038	194720	197115	184963	80195.9
900594000	46074.3	32133.2	45379.4	160313	90449.7	82842.9	123902	24338	40236.8	196073	199385	185325	80682.9
901076000	46512.9	32251.6	45526.7	161942	91324.5	83205.6	125076	24392.1	40430.9	197434	201715	185696	81167.5
901558000	46954.3	32361.1	45655.5	163573	92183	83549.6	126229	24439.6	40615.5	198797	204091	186070	81650.4
902041000	47397.6	32459.9	45763.6	165239	93029	83880.1	127377	24481.3	40796.1	200172	206502	186445	82136.4
902523000	47850.7	32552.3	45862.2	166972	93878.3	84212.5	128553	24523.6	40987.3	201574	208940	186818	82632.7
903005000	48322.7	32648.2	45967.8	168786	94743.8	84561.6	129777	24575.3	41203.6	203018	211412	187190	83145
903487000	48817.6	32756.5	46095.6	170662	95623.3	84931.2	131050	24641.7	41451	204504	213922	187563	83673
903969000	49328.9	32881.7	46250	172560	96496.7	85310	132347	24720.7	41722.6	206016	216478	187938	84210.8
904451000	49842.4	33020.9	46422.7	174435	97336.9	85678.2	133633	24803.1	42001.4	207531	219075	188315	84747.8
904933000	50342.7	33167.5	46598.3	176262	98124.1	86016.5	134882	24876.5	42268.4	209027	221702	188691	85274.9
905415000	50820.7	33314.9	46762.3	178046	98859.9	86318.3	136092	24932.3	42512.7	210497	224344	189065	85788.8
905897000	51279	33462.3	46908.4	179815	99567.5	86593.9	137286	24970.3	42736.7	211950	226989	189437	86294.4
906380000	51729.4	33616.4	47041.9	181601	100281	86864.9	138498	24999.4	42954.4	213404	229630	189810	86801.9
906862000	52184.6	33786.8	47174.3	183420	101028	87153	139756	25033.6	43182.1	214871	232264	190190	87321.7
907344000	52650.5	33979.4	47314.9	185252	101812	87467.6	141056	25084	43429	216350	234890	190582	87856.8
907826000	53120.8	34191	47466.5	187054	102615	87801.6	142368	25154.6	43691	217819	237501	190983	88401
908308000	53580.1	34407.8	47622.3	188773	103407	88135.9	143645	25239.5	43953.2	219245	240080	191385	88940.7
908790000	54012.8	34611.2	47771.2	190374	104162	88451.3	144849	25327.7	44198.3	220602	242607	191776	89461.7
909272000	54410.2	34783.7	47904.4	191851	104878	88737.9	145966	25408.5	44415.3	221879	245058	192146	89954.5
909754000	54775.2	34918.1	48021.6	193227	105572	89000.9	147009	25476.5	44607.2	223086	247413	192484	90419.3
910237000	55120.2	35019.6	48129.3	194529	106273	89255.6	148004	25534.6	44786.9	224242	249663	192791	90863.3
910719000	55458.6	35103.6	48238.3	195772	107001	89517.6	148970	25590.2	44971.9	225364	251798	193070	91296.3
911201000	55794.9	35187.1	48354.2	196940	107752	89791.4	149900	25650	45172.4	226453	253807	193326	91722.7
911683000	56121.7	35280.8	48473.7	197999	108496	90067.4	150767	25715.2	45386.5	227490	255673	193562	92139.2
912165000	56421.1	35385.6	48585.2	198909	109192	90326.1	151527	25780.4	45601.4	228446	257372	193773	92535
912647000	56674.4	35494.4	48676.4	199652	109805	90549.6	152154	25837.2	45801.4	229299	258883	193956	92898.5
913129000	56872.3	35597.9	48742.3	200240	110328	90733.2	152650	25879	45977.7	230046	260192	194106	93223.3
913611000	57019.1	35690.7	48790.3	200711	110781	90886.8	153047	25905.1	46132.9	230704	261302	194224	93511.5
914093000	57130.8	35775.7	48838.3	201109	111198	91030.5	153393	25921.8	46280.1	231304	262233	194316	93772.7
914576000	57226.3	35860.8	48906.1	201458	111611	91182.4	153725	25938.5	46434.3	231873	263015	194393	94017.7
915058000	57319	35954.7	49006.2	201757	112031	91349.1	154054	25962.6	46604.7	232423	263681	194467	94254
915540000	57410	36059.9	49135.8	201984	112446	91522.3	154364	25995.8	46788.4	232947	264260	194545	94480.7
916022000	57490.7	36171.1	49278.6	202119	112831	91685.1	154625	26032.8	46973.1	233428	264770	194629	94692.4
916504000	57549.3	36277.3	49411.9	202165	113166	91822.6	154816	26064.5	47144.1	233854	265224	194715	94883
916986000	57580.3	36368.6	49519.1	202154	113455	91934.1	154940	26085.3	47294.6	234228	265634	194800	95053.1
917468000	57588.8	36441.3	49597.1	202142	113722	92035.1	155033	26094.9	47429.9	234576	266015	194884	95211.1
917950000	57589.1	36500.9	49658.3	202184	114008	92151.5	155139	26100.6	47565.1	234932	266385	194972	95372.5
918432000	57595.8	36558.8	49721.8	202307	114343	92304.7	155294	26111.8	47716.5	235323	266762	195070	95551.5
918915000	57617.5	36625	49804.6	202498	114738	92502.1	155504	26135.7	47892.4	235758	267157	195184	95755.6
919397000	57650.8	36703.1	49911.6	202719	115175	92731.6	155748	26172.5	48088	236225	267572	195318	95982.4
919879000	57685	36787.7	50034.8	202922	115626	92969.5	155990	26215.7	48288.7	236700	268001	195468	96222
920361000	57707.9	36867.8	50158	203082	116067	93191.4	156203	26255.5	48477.3	237161	268432	195624	96463.4
920843000	57715.5	36933.3	50267	203208	116491	93386.2	156385	26284.5	48644.4	237604	268858	195779	96702
921325000	57714.9	36982.8	50358.3	203333	116913	93560.1	156563	26302.7	48793.9	238045	269285	195930	96942.2
921807000	57722.7	37024.9	50440.2	203503	117360	93732.4	156776	26316.9	48941.1	238514	269726	196080	97196.3
922289000	57756.1	37075.7	50530.2	203743	117847	93923.1	157055	26338.2	49104.2	239035	270200	196234	97477.1
922772000	57823.6	37150.6	50642.6	204052	118372	94141.2	157403	26373.7	49293.3	239617	270725	196399	97790.7
923254000	57921.6	37257.5	50783.3	204403	118907	94380.3	157795	26424.7	49507.8	240252	271308	196578	98132.7
923736000	58036.1	37393.3	50946.1	204761	119415	94623.1	158193	26484	49735	240916	271948	196768	98490.9
924218000	58152.1	37546.6	51118.6	205111	119874	94853.4	158567	26542.1	49961.3	241591	272638	196964	98851.7
924700000	58261.4	37703.3	51287.8	205463	120283	95065.8	158912	26590.9	50179.1	242274	273375	197160	99205.4
925182000	58368.4	37854.5	51447.2	205851	120672	95270.2	159252	26629.5	50392.3	242978	274161	197356	99552.3
925664000	58486.2	38000.1	51600	206308	121078	95485.1	159620	26664.1	50614.1	243725	275008	197556	99898.3
926146000	58630.6	38146.7	51753.5	206846	121534	95728	160043	26705.3	50859	244531	275930	197768	100252
926628000	58809.7	38301.7	51913	207449	122047	96003.5	160521	26760.9	51133.4	245394	276934	197996	100616
927111000	59019.6	38467.1	52076.5	208076	122596	96301.4	161029	26832.3	51430.9	246296	278020	198238	100986
927593000	59246.8	38637	52235.6	208688	123148	96601.4	161526	26913.3	51734.4	247207	279175	198491	101354
928075000	59475.2	38799.8	52380.8	209266	123677	96886.5	161988	26994.2	52025.3	248106	280382	198745	101711
928557000	59696.1	38945.6	52508.2	209825	124182	97153.3	162414	27066.3	52293.7	248991	281626	198996	102059
929039000	59910.9	39070.6	52624.9	210408	124688	97414.6	162834	27127.2	52542.8	249878	282904	199246	102407
929521000	60130	39180.6	52746.1	211059	125233	97692.7	163286	27180	52786.2	250792	284222	199503	102770
930003000	60363.6	39287.9	52888	211801	125848	98006.2	163801	27231.5	53039.4	251754	285592	199777	103160
930485000	60614.9	39405.8	53060.3	212622	126538	98359.2	164380	27286.4	53311.3	252762	287021	200076	103580
930968000	60875.2	39541.2	53259.1	213484	127282	98737.8	164996	27344.3	53598.9	253798	288506	200402	104019
931450000	61128.1	39692.9	53469.1	214344	128042	99117.5	165609	27399.5	53889.1	254835	290036	200748	104460
931932000	61357	39852.6	53669.2	215176	128787	99475.7	166190	27445.2	54167.4	255851	291592	201104	104885
932414000	61555.3	40011.9	53846	215986	129505	99805.1	166738	27478.7	54428.3	256848	293160	201463	105290
932896000	61730.3	40167.6	53997.4	216809	130211	100116	167280	27504.2	54678.1	257846	294734	201820	105680
933378000	61900.5	40323.1	54133.8	217681	130932	100434	167855	27532.4	54933.4	258878	296319	202180	106075
933860000	62086	40486.8	54271	218620	131686	100779	168492	27575	55210.8	259964	297922	202548	106492
934342000	62299.1	40664.7	54420.7	219615	132472	101159	169188	27639	55518	261106	299546	202927	106941
934825000	62539.8	40856.2	54584.3	220627	133266	101563	169913	27722.5	55848.4	262280	301185	203313	107419
935307000	62797	41052.7	54752.5	221616	134033	101969	170624	27815.4	56185.3	263454	302826	203697	107910
935789000	63056.8	41240	54912.4	222562	134749	102354	171287	27904.2	56510	264600	304450	204069	108398
936271000	63310.7	41406.2	55056	223479	135416	102706	171897	27978	56812.4	265716	306044	204423	108870
936753000	63561.1	41548.2	55186.2	224404	136059	103035	172481	28034.8	57096.5	266817	307608	204760	109326
937235000	63819.1	41673.5	55317.9	225380	136719	103362	173079	28080.3	57377.2	267936	309146	205089	109775
937717000	64096.8	41796.5	55470.3	226426	137426	103708	173721	28125.5	57672.1	269093	310664	205421	110228
938199000	64398.2	41931	55657.2	227528	138184	104082	174410	28178.6	57989.7	270291	312164	205766	110690
938681000	64716	42084.6	55880.8	228642	138972	104481	175118	28242.7	58326.1	271508	313636	206122	111157
939164000	65033.6	42253.8	56131.7	229721	139759	104888	175804	28313.2	58666.3	272713	315066	206485	111618
939646000	65334.3	42429.1	56395.7	230742	140521	105286	176436	28383.5	58994.3	273880	316439	206846	112063
940128000	65608.8	42599.1	56660.5	231714	141262	105672	177011	28448.5	59301.3	275009	317753	207201	112488
940610000	65859.8	42759.2	56924.1	232674	142010	106056	177555	28509.4	59591.9	276121	319019	207554	112898
941092000	66098.9	42912.4	57192.8	233666	142801	106457	178107	28573	59881.9	277245	320255	207914	113307
941574000	66339.4	43069.8	57475.4	234714	143662	106890	178697	28648.5	60188.8	278406	321482	208293	113725
942056000	66587.1	43242	57775.5	235808	144588	107356	179330	28740.5	60523.2	279606	322712	208699	114159
942538000	66837.4	43435.4	58085.9	236917	145547	107842	179984	28846.4	60882.7	280823	323939	209132	114602
943020000	67077.5	43647.8	58391	238004	146493	108322	180622	28956.6	61255.2	282028	325151	209583	115043
943503000	67295.5	43871.6	58674.4	239056	147389	108778	181222	29059.1	61627.2	283200	326332	210041	115472
943985000	67489.2	44099.4	58929.4	240090	148229	109205	181788	29146.1	61993.2	284345	327476	210499	115890
944467000	67669.3	44327.3	59163.8	241150	149036	109621	182354	29217.7	62359.4	285492	328591	210957	116306
944949000	67855	44557.8	59398.3	242283	149851	110051	182960	29282.2	62741.1	286677	329692	211422	116738
945431000	68065.6	44796.3	59656.1	243507	150705	110521	183636	29351.1	63153.2	287929	330796	211902	117198
945913000	68311.1	45046.4	59954.1	244806	151608	111038	184381	29433.8	63601.3	289248	331908	212403	117690
946395000	68587.7	45304.7	60293.1	246136	152539	111593	185164	29532.5	64077.8	290611	333023	212921	118205
946877000	68881.4	45561.4	60658.8	247452	153464	112162	185942	29642.9	64564.9	291982	334124	213444	118727
947360000	69175.7	45803.6	61029.6	248731	154356	112723	186684	29757	65044	293336	335194	213961	119240
947842000	69462.2	46023.6	61387.7	249990	155215	113265	187390	29869.4	65505.7	294671	336230	214465	119741
948324000	69744.2	46222.8	61727.5	251272	156066	113796	188091	29981	65954.4	296011	337246	214960	120239
948806000	70034.7	46413.5	62057	252626	156950	114336	188827	30097.3	66404.6	297391	338265	215454	120750
949288000	70347.2	46612.1	62389.4	254076	157895	114901	189627	30225.2	66871	298834	339311	215960	121291
949770000	70687.5	46833.4	62736.6	255610	158907	115498	190487	30366.8	67360	300338	340395	216482	121866
950252000	71049.3	47083	63100.9	257186	159962	116117	191374	30516.5	67864.2	301873	341513	217020	122466
950734000	71418.4	47356.6	63474.2	258758	161027	116740	192243	30662.5	68368.5	303400	342646	217562	123076
951216000	71779.7	47641.9	63844	260303	162074	117354	193062	30792.2	68857.7	304893	343774	218098	123678
951699000	72126.8	47928.6	64201.9	261837	163102	117960	193830	30899.3	69327.5	306351	344887	218625	124267
952181000	72465.6	48212.5	64550	263398	164131	118573	194580	30987.4	69787	307804	345991	219150	124850
952663000	72810.7	48498.4	64899.6	265030	165191	119219	195357	31069.3	70256.5	309291	347104	219687	125441
953145000	73176.8	48796.5	65264.8	266753	166298	119918	196191	31161.7	70755.9	310843	348251	220252	126056
953627000	73569.2	49114.6	65654.6	268553	167441	120668	197085	31276	71294.1	312459	349446	220855	126696
954109000	73980.8	49453.4	66067.8	270388	168584	121451	198008	31415	71865.5	314111	350689	221490	127353
954591000	74395.2	49804	66493.8	272216	169681	122237	198916	31571.5	72453.6	315760	351972	222144	128010
955073000	74796.7	50153	66920.9	274026	170708	122999	199782	31733.5	73041.5	317379	353282	222801	128654
955555000	75178.4	50487.6	67343.8	275843	171671	123730	200608	31890.4	73621	318967	354612	223449	129279
956038000	75546.9	50804.3	67768.8	277720	172610	124442	201427	32038.9	74197.9	320556	355969	224086	129898
956520000	75917.4	51107.7	68210.4	279704	173570	125162	202284	32183	74786.7	322184	357369	224722	130528
957002000	76306.9	51410.5	68683.7	281812	174587	125913	203210	32330.6	75402.9	323883	358826	225368	131184
957484000	76722.8	51724.5	69195.1	284014	175663	126703	204204	32487.6	76051.5	325651	360345	226031	131870
957966000	77161	52055.1	69736.8	286255	176767	127522	205235	32653.9	76724.9	327457	361918	226709	132574
958448000	77607.8	52400.9	70289.1	288474	177858	128348	206257	32823.1	77405.9	329258	363531	227394	133277
958930000	78049.8	52756.3	70831.1	290647	178907	129161	207241	32987.2	78078.9	331024	365171	228074	133961
959412000	78482.7	53116.5	71350.6	292795	179919	129958	208190	33141.3	78739.2	332753	366841	228747	134622
959895000	78914.1	53483.1	71850.5	294972	180931	130753	209138	33288.3	79395.4	334478	368559	229417	135269
960377000	79360	53863.6	72346.2	297231	181990	131570	210131	33437.4	80063.5	336240	370351	230094	135923
960859000	79835.1	54266.4	72854.9	299589	183128	132426	211196	33598.7	80755.9	338068	372239	230790	136602
961341000	80345.4	54694.8	73387	302011	184342	133324	212328	33779.4	81471.9	339960	374231	231506	137312
961823000	80883.3	55142.3	73938.9	304430	185596	134243	213491	33977.6	82193.7	341884	376314	232235	138044
962305000	81433.4	55592.7	74493.3	306772	186839	135153	214636	34184.3	82894.3	343794	378460	232960	138781
962787000	81979.7	56025.3	75030	308994	188034	136024	215729	34388.2	83547.4	345657	380640	233666	139508
963269000	82515.9	56424.8	75535.9	311104	189175	136843	216772	34581.2	84141.4	347473	382837	234349	140220
963752000	83047.8	56785.7	76010.8	313143	190290	137614	217802	34763.6	84680.7	349272	385050	235016	140929
964234000	83588.4	57114.1	76465.5	315153	191423	138345	218865	34942.4	85182.2	351100	387291	235684	141656
964716000	84148.1	57421.7	76910.9	317140	192602	139042	219989	35126.9	85660.5	352986	389571	236372	142419
965198000	84727.6	57719	77348.1	319059	193826	139690	221170	35323.1	86117.8	354929	391891	237089	143222
965680000	85313.4	58009.2	77761.5	320825	195062	140255	222365	35529.8	86540.3	356895	394237	237830	144054
966162000	85886.3	58286.8	78123.4	322361	196270	140697	223528	35739.8	86904.8	358841	396588	238583	144894
966644000	86430.1	58542.7	78402.2	323627	197423	140986	224626	35944.3	87189.3	360735	398924	239332	145724
967126000	86942	58770.9	78577.2	324647	198530	141119	225666	36139.6	87386.9	362582	401244	240071	146534
967608000	87435.2	58974.4	78647.7	325492	199630	141114	226691	36330.5	87508.3	364417	403559	240803	147330
968091000	87933.3	59165.4	78632.7	326250	200777	141013	227755	36527.8	87579.6	366286	405893	241544	148128
968573000	88459	59360.9	78562.4	326985	202005	140856	228896	36744.5	87628.5	368219	408264	242307	148940
969055000	89022.2	59573.5	78464.9	327718	203314	140668	230113	36986.7	87673.9	370213	410679	243102	149770
969537000	89617.9	59807.5	78361.4	328441	204666	140463	231370	37251.9	87721.2	372232	413126	243924	150605
970019000	90229.3	60057.5	78261.1	329142	206014	140246	232619	37528.4	87766.9	374230	415589	244760	151430
970501000	90840.5	60313.6	78167	329842	207328	140028	233830	37802	87807.7	376182	418057	245598	152234
970983000	91444.3	60567	78083.8	330603	208608	139837	235011	38061.9	87849.2	378101	420539	246433	153017
971465000	92047.4	60816.3	78022.4	331509	209890	139715	236205	38305.5	87908.2	380031	423060	247270	153795
971947000	92665.1	61067.3	77998.5	332632	211218	139701	237461	38537.7	88005.8	382024	425644	248122	154589
972430000	93311.5	61328.7	78027.2	333996	212617	139826	238810	38766.3	88157.9	384109	428307	248999	155414
972912000	93989.5	61605	78115.3	335566	214075	140092	240242	38995.4	88364.9	386276	431039	249901	156272
973394000	94688.4	61892.7	78257.8	337273	215546	140476	241712	39222.7	88611.8	388478	433811	250818	157147
973876000	95388	62180.3	78440.2	339038	216974	140942	243158	39439.5	88874.9	390654	436583	251732	158019
974358000	96070.6	62455.7	78647.3	340826	218326	141455	244542	39636.7	89135.4	392768	439332	252628	158874
974840000	96730.7	62712.6	78871.7	342654	219608	142004	245868	39811	89389.6	394827	442061	253502	159713
975322000	97377.6	62956.4	79116.8	344574	220870	142595	247179	39967.5	89651.6	396878	444801	254368	160557
975804000	98029.5	63202.4	79394	346635	222170	143244	248529	40117.9	89944.7	398980	447593	255245	161433
976287000	98703	63468.7	79714.4	348848	223548	143962	249951	40275.2	90288.3	401168	450463	256150	162358
976769000	99403.1	63769.2	80079.8	351162	225002	144743	251436	40446.5	90687	403435	453412	257090	163334
977251000	100120	64105.2	80479.6	353498	226490	145560	252939	40630.8	91127.5	405736	456409	258055	164343
977733000	100837	64467.1	80894.6	355779	227957	146380	254402	40819.5	91584.7	408011	459409	259025	165357
978215000	101535	64838.8	81306.3	357976	229364	147179	255788	41002.5	92035.8	410218	462377	259981	166352
978697000	102211	65207.5	81706.3	360124	230712	147952	257107	41175.8	92472.1	412364	465307	260914	167320
979179000	102875	65568.7	82101.1	362304	232044	148719	258407	41343.6	92902.7	414492	468222	261832	168272
979661000	103548	65927.6	82507.7	364600	233415	149512	259753	41517.3	93348.3	416663	471164	262748	169228
980143000	104244	66292.3	82941.5	367048	234862	150353	261186	41708.9	93826.4	418914	474164	263675	170205
980626000	104968	66667.9	83409.1	369620	236383	151246	262704	41923.7	94341.6	421238	477232	264614	171202
981108000	105711	67049.8	83900.7	372240	237934	152169	264263	42157.5	94880.7	423591	480344	265556	172202
981590000	106453	67425.5	84397.4	374831	239462	153096	265808	42397.9	95420.2	425916	483464	266482	173183
982072000	107177	67780	84879.6	377355	240926	154001	267302	42630.6	95938	428177	486562	267379	174128
982554000	107880	68104.6	85337.5	379833	242331	154885	268752	42847.2	96425.9	430383	489631	268247	175038
983036000	108570	68402.5	85777	382328	243714	155765	270205	43048.7	96894	432578	492687	269102	175930
983518000	109268	68688.9	86214.8	384907	245127	156672	271719	43245	97363.1	434817	495756	269966	176830
984000000	109988	68984.1	86668.2	387590	246602	157626	273328	43448.8	97853.1	437130	498854	270859	177756
984482000	110733	69303.6	87144.5	390340	248133	158627	275023	43667.7	98370.9	439499	501968	271783	178705
984965000	111490	69653	87635.6	393075	249675	159651	276752	43901.6	98907.2	441868	505064	272724	179658
985447000	112239	70027.1	88124	395719	251174	160665	278450	44142.2	99443.4	444174	508106	273659	180591
985929000	112966	70415	88592.9	398251	252600	161647	280081	44380.5	99964.5	446389	511082	274570	181487
986411000	113671	70808.4	89037.2	400716	253968	162594	281650	44611.1	100469	448538	514016	275452	182352
986893000	114370	71207.8	89468.5	403204	255328	163531	283210	44837.2	100974	450691	516966	276320	183210
987375000	115085	71621.4	89908.1	405799	256739	164488	284818	45068.1	101502	452921	519993	277195	184094
987857000	115837	72060.5	90377.8	408528	258233	165489	286510	45314.5	102074	455268	523138	278097	185028
988339000	116627	72531	90885.4	411344	259798	166534	288271	45580.7	102694	457715	526393	279029	186013
988822000	117443	73027.4	91420.6	414154	261381	167599	290044	45862.1	103347	460192	529712	279979	187026
989304000	118260	73533.7	91958.6	416859	262918	168649	291758	46147.1	104008	462615	533027	280921	188036
989786000	119059	74030.3	92472.6	419421	264373	169658	293373	46424	104652	464935	536291	281837	189015
990268000	119837	74503.1	92948.1	421882	265758	170624	294902	46686.9	105274	467159	539493	282724	189960
990750000	120607	74949.1	93388.1	424338	267126	171571	296406	46940.5	105887	469349	542669	283598	190887
991232000	121393	75377.6	93810.8	426889	268541	172530	297955	47196.4	106512	471581	545867	284485	191824
991714000	122213	75803.1	94238.3	429577	270036	173523	299597	47467.1	107170	473901	549127	285407	192793
992196000	123072	76237.9	94684.8	432370	271596	174550	301325	47759.1	107866	476296	552450	286369	193796
992679000	123955	76684.8	95149.2	435177	273162	175584	303086	48067.9	108583	478711	555800	287358	194815
993161000	124842	77136.8	95618.1	437904	274664	176587	304812	48382.1	109295	481071	559129	288349	195823
993643000	125713	77581.5	96074.3	440510	276062	177531	306461	48687.3	109976	483335	562402	289318	196801
994125000	126567	78009.8	96508.6	443024	277369	178412	308040	48975	110616	485520	565627	290256	197747
994607000	127418	78420.6	96924.2	445532	278640	179252	309605	49246.2	111224	487690	568845	291171	198682
995089000	128288	78820.9	97334.3	448121	279949	180083	311226	49509.6	111821	489923	572112	292084	199633
995571000	129194	79220.8	97752.1	450819	281337	180926	312945	49774.7	112425	492257	575463	293011	200619
996053000	130137	79626.6	98182	453577	282792	181782	314753	50045.3	113042	494673	578888	293954	201639
996535000	131100	80035.8	98614.6	456294	284259	182625	316592	50316.7	113661	497097	582344	294901	202670
997018000	132059	80438.9	99033.2	458877	285668	183425	318396	50577.3	114264	499451	585773	295832	203687
997500000	132993	80823.5	99423.1	461289	286976	184161	320120	50814.9	114838	501689	589143	296731	204669
997982000	133900	81182.1	99781.2	463579	288195	184838	321773	51023.7	115381	503831	592467	297602	205622
998464000	134794	81515.9	100120	465846	289377	185487	323406	51208.4	115912	505947	595793	298464	206571
998946000	135699	81834.2	100460	468187	290592	186145	325080	51381.2	116455	508117	599183	299348	207554
999428000	136633	82147.2	100823	470635	291877	186837	326825	51555.7	117029	510382	602668	300274	208597
999910000	137597	82460	101211	473140	293218	187560	328615	51739.1	117634	512719	606229	301249	209705
1000390000	138574	82768.4	101613	475592	294556	188285	330379	51929	118253	515045	609805	302255	210856
1000870000	139535	83060.9	102003	477888	295816	188972	332038	52115.2	118858	517271	613320	303262	212016
1001360000	140462	83326.2	102359	479995	296958	189596	333551	52286.6	119430	519352	616732	304244	213153
1001840000	141352	83559.3	102670	481964	297995	190157	334936	52437.5	119966	521312	620050	305183	214248
1002320000	142219	83766.1	102944	483904	298985	190685	336262	52570.7	120482	523230	623331	306074	215292
1002800000	143087	83959.5	103200	485913	299997	191217	337602	52696.1	121004	525192	626639	306917	216280
1003290000	143973	84154.5	103458	488018	301069	191780	338997	52824.6	121552	527244	630008	307703	217191
1003770000	144875	84358	103726	490155	302184	192372	340423	52961.2	122128	529354	633417	308409	217989
1004250000	145773	84566.9	103999	492203	303279	192966	341807	53103	122712	531438	636793	309002	218631
1004730000	146638	84770.1	104258	494045	304278	193523	343063	53240.5	123277	533393	640050	309456	219082
1005210000	147449	84956.6	104489	495640	305141	194018	344142	53364.7	123801	535167	643137	309764	219340
1005700000	148203	85123.4	104689	497044	305884	194456	345061	53473.5	124282	536781	646059	309951	219443
1006180000	148918	85279	104873	498375	306575	194865	345891	53572.9	124740	538321	648879	310072	219465
1006660000	149617	85440.6	105065	499743	307290	195287	346713	53675.2	125206	539880	651669	310186	219481
1007140000	150319	85624.6	105288	501181	308072	195748	347573	53791.1	125707	541509	654471	310338	219550
1007620000	151021	85839.3	105550	502628	308907	196248	348455	53923.4	126250	543183	657264	310544	219693
1008110000	151702	86079.4	105841	503968	309734	196760	349294	54065.6	126824	544820	659981	310790	219894
1008590000	152332	86329	106138	505091	310480	197246	350014	54204.5	127404	546326	662542	311045	220122
1009070000	152889	86569.5	106421	505970	311103	197681	350577	54327.1	127970	547655	664901	311282	220347
1009550000	153371	86791	106681	506673	311622	198069	351010	54429.1	128519	548838	667077	311494	220566
1010040000	153798	86995.4	106930	507336	312103	198440	351392	54516.4	129066	549969	669138	311696	220798
1010520000	154198	87196.5	107192	508085	312625	198833	351811	54602.6	129637	551153	671165	311914	221071
1011000000	154589	87410.1	107490	508966	313229	199274	352316	54700.2	130250	552442	673195	312168	221401
1011480000	154974	87646.5	107835	509926	313898	199760	352887	54815	130908	553809	675202	312453	221779
1011960000	155334	87904.1	108218	510846	314563	200260	353452	54942.1	131592	555164	677113	312747	222171
1012450000	155645	88172	108618	511627	315150	200737	353931	55070	132276	556407	678852	313015	222540
1012930000	155893	88436.4	109009	512244	315617	201166	354278	55186.9	132938	557489	680392	313233	222859
[truncated: 6,234 more rows]
